# Supplementary material for: A family of NADPH/NADP+ biosensors reveals in vivo dynamics of central redox metabolism across eukaryotes
Source: Nat Commun. 2024 Dec 19;15:10704. doi: 10.1038/s41467-024-55302-x (PMC11659435; doi:10.1038/s41467-024-55302-x)
Supplement: Supplementary file 4 — Source Data [file 41467_2024_55302_MOESM4_ESM.xlsx]

## Sheet: Fig. 1c
NAPstars respond specifically to changes in the NADP redox state.
NADPH titrations in the presence of 150 µM NADP+
Normalized to the lowest value log10(tSapphire/mCherry)
NAPstar1
NADPH concentration [µM]	NADP+ concentration [µM]	Ratio NADPH/NADP+	Technical Replicate1	Technical Replicate2	Technical Replicate3	Mean	Standard deviation
0	150	0	1.2376	1.23661	1.24086	1.23836	0.00181745
0.001	150	6.66667e-06	1	1.00776	1.01725	1.00834	0.0070544
0.01	150	6.66667e-05	1.01045	1.00681	1.00829	1.00852	0.00149458
0.05	150	0.000333333	1.0055	1.00789	1.00934	1.00758	0.00158188
0.075	150	0.0005	1.02339	1.01965	1.02296	1.022	0.00166961
0.1	150	0.000666667	1.02637	1.03188	1.02759	1.02861	0.00236165
0.2	150	0.00133333	1.04299	1.04491	1.04614	1.04468	0.00129601
0.5	150	0.00333333	1.08756	1.08779	1.08517	1.08684	0.00118524
0.8	150	0.00533333	1.19235	1.17924	1.19526	1.18895	0.00696909
1	150	0.00666667	1.2773	1.27746	1.27561	1.27679	0.000835382
2	150	0.0133333	1.29747	1.30879	1.30173	1.30266	0.00467028
3	150	0.02	1.37223	1.37383	1.36878	1.37161	0.00210604
5	150	0.0333333	1.38965	1.38962	1.39118	1.39015	0.000729698
10	150	0.0666667	1.39919	1.39589	1.40046	1.39851	0.00192615
50	150	0.333333	1.40197	1.40313	1.39778	1.40096	0.00229586
NAPstar2
NADPH concentration [µM]	NADP+ concentration [µM]	Ratio NADPH/NADP+	Technical Replicate1	Technical Replicate2	Technical Replicate3	Mean	Standard deviation
0	150	0	1.00412	1	1.00161	1.00191	0.00169328
0.01	150	6.66667e-05	1.0027	1.0009	1.00711	1.00357	0.00260844
0.1	150	0.000666667	1.02317	1.02277	1.01853	1.02149	0.00209967
0.2	150	0.00133333	1.03801	1.0376	1.04072	1.03878	0.00138353
0.3	150	0.002	1.0607	1.06351	1.06369	1.06263	0.00136805
0.5	150	0.00333333	1.10538	1.10291	1.11108	1.10646	0.00342071
1	150	0.00666667	1.21791	1.21673	1.2185	1.21771	0.000737642
2	150	0.0133333	1.33392	1.32913	1.33984	1.33429	0.00437789
5	150	0.0333333	1.41745	1.41764	1.42272	1.41927	0.00244153
7	150	0.0466667	1.43697	1.43007	1.43487	1.43397	0.00289056
10	150	0.0666667	1.44408	1.44687	1.4438	1.44491	0.00138841
15	150	0.1	1.44831	1.44724	1.44758	1.44771	0.000446148
20	150	0.133333	1.46188	1.46189	1.46184	1.46187	2.03008e-05
50	150	0.333333	1.44845	1.44944	1.44907	1.44899	0.000411042
100	150	0.666667	1.44818	1.44749	1.44824	1.44797	0.000338368
NAPstar3
NADPH concentration [µM]	NADP+ concentration [µM]	Ratio NADPH/NADP+	Technical Replicate1	Technical Replicate2	Technical Replicate3	Mean	Standard deviation
0	150	0	1	1.0065	1.00572	1.00407	0.00289716
0.1	150	0.000666667	1.00619	1.0066	1.00972	1.0075	0.00157567
0.5	150	0.00333333	1.01337	1.01294	1.01627	1.01419	0.00147809
1	150	0.00666667	1.03477	1.03521	1.0353	1.0351	0.000233189
2	150	0.0133333	1.09627	1.09044	1.08972	1.09214	0.00293234
3	150	0.02	1.16106	1.16229	1.16148	1.16161	0.000510649
5	150	0.0333333	1.25528	1.25545	1.26432	1.25835	0.0042201
7	150	0.0466667	1.30944	1.34364	1.3174	1.32349	0.0146115
10	150	0.0666667	1.37364	1.37626	1.37292	1.37427	0.00143642
15	150	0.1	1.41423	1.40971	1.41306	1.41233	0.00191559
20	150	0.133333	1.42537	1.42386	1.42479	1.42467	0.000619497
30	150	0.2	1.43744	1.43962	1.44025	1.4391	0.00120491
50	150	0.333333	1.44473	1.44561	1.44549	1.44528	0.000388199
70	150	0.466667	1.44492	1.44486	1.44647	1.44541	0.000743318
100	150	0.666667	1.44796	1.44494	1.4447	1.44587	0.00148241
NAPstar3B
NADPH concentration [µM]	NADP+ concentration [µM]	Ratio NADPH/NADP+	Technical Replicate1	Technical Replicate2	Technical Replicate3	Mean	Standard deviation
0.1	150	0.000666667	1	1.01276	1.01702	1.00993	0.00723146
0.5	150	0.00333333	1.02874	1.03878	1.03351	1.03368	0.00410051
1	150	0.00666667	1.04887	1.0736	1.07113	1.06453	0.0111215
2	150	0.0133333	1.19831	1.17796	1.16042	1.1789	0.0154827
3	150	0.02	1.23769	1.24987	1.25253	1.2467	0.0064606
5	150	0.0333333	1.29099	1.31385	1.33342	1.31275	0.0173393
7	150	0.0466667	1.37808	1.3751	1.37964	1.37761	0.00188342
10	150	0.0666667	1.39737	1.39372	1.39232	1.39447	0.00212877
15	150	0.1	1.42047	1.41833	1.41691	1.41857	0.00146324
20	150	0.133333	1.42416	1.42395	1.4269	1.425	0.00134388
30	150	0.2	1.43693	1.43845	1.43913	1.43817	0.00091971
50	150	0.333333	1.44593	1.44491	1.44251	1.44445	0.0014336
70	150	0.466667	1.44822	1.44816	1.4439	1.44676	0.00202247
100	150	0.666667	1.44069	1.44272	1.4436	1.44234	0.00121853
NAPstar4.3
NADPH concentration [µM]	NADP+ concentration [µM]	Ratio NADPH/NADP+	Technical Replicate1	Technical Replicate2	Technical Replicate3	Mean	Standard deviation
1	150	0.00666667	-0.463336	-0.465511	-0.461982	1.00218	0.00178027
2	150	0.0133333	-0.462097	-0.462214	-0.465023	1.00341	0.00165647
5	150	0.0333333	-0.454933	-0.459396	-0.44802	1.01058	0.00573186
10	150	0.0666667	-0.434988	-0.435194	-0.43626	1.03052	0.000682432
15	150	0.1	-0.410701	-0.416736	-0.413012	1.05481	0.00304528
20	150	0.133333	-0.406774	-0.40218	-0.402722	1.05874	0.00251058
30	150	0.2	-0.307126	-0.305568	-0.306623	1.15838	0.000795164
50	150	0.333333	-0.216617	-0.217808	-0.213072	1.24889	0.00246355
75	150	0.5	-0.13528	-0.128511	-0.136851	1.33023	0.00443203
100	150	0.666667	-0.0939872	-0.105425	-0.0785621	1.37152	0.0134809
150	150	1	-0.037785	-0.0423038	-0.0405145	1.42773	0.0022756
200	150	1.33333	-0.0148269	-0.0197314	-0.0168231	1.45068	0.00246633
250	150	1.66667	-0.000786255	-0.00632955	-0.00616759	1.46472	0.00315471
300	150	2	0.00131651	0.000209528	-0.00114155	1.46683	0.00123105
NAPstar6
NADPH concentration [µM]	NADP+ concentration [µM]	Ratio NADPH/NADP+	Technical Replicate1	Technical Replicate2	Technical Replicate3	Mean	Standard deviation
0.01	150	6.66667e-05	1.00211	1.00514	1.00484	1.00403	0.00136316
0.1	150	0.000666667	1.00232	1.00407	1.00737	1.00459	0.00209377
0.2	150	0.00133333	1	1.00396	1.01008	1.00468	0.00414652
0.5	150	0.00333333	1.00126	1.00528	1.00573	1.00409	0.00200953
1	150	0.00666667	1.00256	1.00711	1.00991	1.00653	0.00302884
2	150	0.0133333	1.01203	1.0186	1.0166	1.01574	0.00274974
5	150	0.0333333	1.06146	1.0607	1.06212	1.06143	0.000580192
10	150	0.0666667	1.16686	1.16861	1.17018	1.16855	0.00135605
20	150	0.133333	1.29412	1.29663	1.29585	1.29553	0.00104888
50	150	0.333333	1.37489	1.37397	1.37757	1.37548	0.00152712
100	150	0.666667	1.40139	1.40292	1.40386	1.40272	0.00101792
200	150	1.33333	1.39986	1.40108	1.4054	1.40211	0.0023768
500	150	3.33333	1.38827	1.3926	1.39199	1.39095	0.00191368
1000	150	6.66667	1.36649	1.36849	1.36601	1.367	0.00107397
NAPstar7
NADPH concentration [µM]	NADP+ concentration [µM]	Ratio NADPH/NADP+	Technical Replicate1	Technical Replicate2	Technical Replicate3	Mean	Standard deviation
0.01	150	6.66667e-05	1.07248	1.137	1.13068	1.11339	0.0290402
0.1	150	0.000666667	1.08309	1.10871	1	1.06393	0.0464019
0.2	150	0.00133333	1.08777	1.14552	1.07506	1.10278	0.0306616
0.5	150	0.00333333	1.08033	1.09018	1.09553	1.08868	0.00629537
1	150	0.00666667	1.09359	1.09489	1.09603	1.09484	0.000996839
2	150	0.0133333	1.12481	1.12112	1.12322	1.12305	0.00151122
5	150	0.0333333	1.24172	1.23456	1.23454	1.23694	0.00337998
10	150	0.0666667	1.38822		1.38609	1.38715	0.001065
20	150	0.133333	1.49135	1.49213	1.5003	1.49459	0.00404777
50	150	0.333333	1.53268	1.53176	1.53236	1.53227	0.000381343
100	150	0.666667	1.53127	1.53227	1.53048	1.53134	0.000732439
200	150	1.33333	1.53015	1.53453	1.53429	1.53299	0.00201057
500	150	3.33333	1.54598	1.54854	1.55094	1.54849	0.00202526
1000	150	6.66667	1.53408	1.47286	1.49597	1.50097	0.0252418
NAPstarC
NADPH concentration [µM]	NADP+ concentration [µM]	Ratio NADPH/NADP+	Technical Replicate1	Technical Replicate2	Technical Replicate3	Mean	Standard deviation
0	150	0	1.06588	1.06803	1.06819	1.06737	0.00105076
0.1	150	0.000666667	1.06782	1.06738	1.06748	1.06756	0.000189012
0.5	150	0.00333333	1.06654	1.06789	1.06785	1.06742	0.000627726
1	150	0.00666667	1.06937	1.06553	1.07101	1.06864	0.00229335
2	150	0.0133333	1.08854	1.09029	1.09144	1.09009	0.00119104
3	150	0.02	1.06822	1.07062	1.07061	1.06982	0.00112708
5	150	0.0333333	1.07064	1.07141	1.07009	1.07071	0.000540894
10	150	0.0666667	1.07024	1.06997	1.06972	1.06998	0.00020862
20	150	0.133333	1.06882	1.06519	1.06469	1.06623	0.00184208
50	150	0.333333	1.06675	1.06502	1.06563	1.0658	0.000716516
100	150	0.666667	1.0601	1.05897	1.06141	1.06016	0.000997079
200	150	1.33333	1.05598	1.05682	1.05244	1.05508	0.001898
500	150	3.33333	1.04493	1.04995	1.04221	1.0457	0.00320565
700	150	4.66667	1.03561	1.04228		1.03894	0.00333633
1500	150	10	1.00055	1		1.00027	0.000272642
NAPstar4
NADPH concentration [µM]	NADP+ concentration [µM]	Ratio NADPH/NADP+	Technical Replicate1	Technical Replicate2	Technical Replicate3	Mean	Standard deviation
0.1	150	0.000666667	1.00264	1.00228	1.00556	1.00349	0.00146873
1	150	0.00666667	1.00299	1.00463	1.00349	1.0037	0.000686311
10	150	0.0666667	1	1.00158	1.0032	1.00159	0.00130643
15	150	0.1	1.00286	1.00499	1.00081	1.00289	0.00170658
20	150	0.133333	1.00163	1.0045	1.0036	1.00324	0.00119851
40	150	0.266667	1.00278	1.00316	1.00241	1.00278	0.000306195
50	150	0.333333	1.00247	1.00213	1.00332	1.00264	0.000500466
70	150	0.466667	1.00135	1.00377	1.00226	1.00246	0.000998031
100	150	0.666667	1.00562	1.0047	1.00539	1.00524	0.000390925
200	150	1.33333	1.01791	1.01919	1.0155	1.01753	0.0015298
300	150	2	1.04429	1.04108	1.04127	1.04221	0.00147047
400	150	2.66667	1.02774	1.02887	1.02581	1.02747	0.00126339
500	150	3.33333	1.05287	1.04999	1.04998	1.05095	0.00136001
1000	150	6.66667	1.08734	1.09178	1.08895	1.08936	0.00183529

## Sheet: Fig. 1d
NAPstars respond specifically to changes in the NADP redox state.
NADH titration in the presense of 500 µM NAD+
Normalized to the lowest value log10(tSapphire/mCherry)
NAPstar1
NADH concentration [µM]	NAD+ concentration [µM]	Ratio NADH/NAD+	Technical Replicate1	Technical Replicate2	Technical Replicate3	Mean	Standard deviation
0.1	500	0.0002	1.01016	1.01666	1.01706	1.01463	0.00316261
0.2	500	0.0004	1.01608	1	1.01401	1.01003	0.00714335
1	500	0.002	1.01988	1.0197	1.03121	1.0236	0.00538103
2	500	0.004	1.01172	1.01387	1.01904	1.01488	0.00307415
5	500	0.01	1.01815	1.03424	1.01943	1.02394	0.00729913
10	500	0.02	1.03663	1.02502	1.03316	1.0316	0.00486604
20	500	0.04	1.0706	1.07516	1.05343	1.0664	0.00935765
30	500	0.06	1.08535	1.08403	1.10393	1.0911	0.00908479
50	500	0.1	1.11376	1.11878	1.10911	1.11388	0.00394966
75	500	0.15	1.15492	1.14097	1.13309	1.14299	0.00902406
100	500	0.2	1.16332	1.15383	1.14533	1.15416	0.00734882
200	500	0.4	1.16643	1.16027	1.16156	1.16275	0.00265137
NAPstar2
NADH concentration [µM]	NAD+ concentration [µM]	Ratio NADH/NAD+	Technical Replicate1	Technical Replicate2	Technical Replicate3	Mean	Standard deviation
0.1	500	0.0002	1.00713	1.00613	1.01195	1.0084	0.00254183
0.2	500	0.0004	1.00922	1.00754	1	1.00559	0.00400955
1	500	0.002	1.01952	1.01469	1.01571	1.01664	0.002076
2	500	0.004	1.01989	1.01422	1.01753	1.01721	0.00232557
5	500	0.01	1.03397	1.03287	1.03168	1.03284	0.000934043
10	500	0.02	1.0445	1.04812	1.04692	1.04651	0.0015082
20	500	0.04	1.06754	1.07556	1.06531	1.06947	0.00439836
30	500	0.06	1.1007	1.10176	1.09881	1.10042	0.00122245
50	500	0.1	1.14732	1.14042	1.14953	1.14576	0.00388164
75	500	0.15	1.19548	1.19374	1.19016	1.19312	0.00221286
100	500	0.2	1.2277	1.22794	1.22372	1.22646	0.00193306
200	500	0.4	1.28392	1.28526	1.27995	1.28304	0.00225734
500	500	1	1.30633	1.30501	1.29975	1.3037	0.00284046
1000	500	2	1.25814	1.26002	1.25759	1.25858	0.00103945
NAPstar3
NADH concentration [µM]	NAD+ concentration [µM]	Ratio NADH/NAD+	Technical Replicate1	Technical Replicate2	Technical Replicate3	Mean	Standard deviation
1	500	0.002	1.00074	1.00321	1.00655	1.0035	0.00238062
5	500	0.01	1.00396	1.00246	1.00462	1.00368	0.000903594
10	500	0.02	1.00262	1.00481	1	1.00248	0.00196574
20	500	0.04	1.01726	1.0179	1.01651	1.01722	0.00056927
30	500	0.06	1.0322	1.03472	1.03722	1.03471	0.00204765
50	500	0.1	1.06994	1.0686	1.07357	1.07071	0.00209908
75	500	0.15	1.14604	1.14302	1.14784	1.14563	0.0019895
100	500	0.2	1.19167	1.17608	1.213	1.19358	0.0151327
150	500	0.3	1.26942	1.25954	1.2494	1.25945	0.00817138
200	500	0.4	1.3084	1.30614	1.30367	1.30607	0.00193112
250	500	0.5	1.33072	1.36775	1.3335	1.34399	0.0168371
300	500	0.6	1.35138	1.35292	1.35406	1.35279	0.00109934
500	500	1	1.37247	1.37258	1.36706	1.37071	0.00257606
1000	500	2	1.36783	1.36882	1.36078	1.36581	0.00357972
NAPstar3B
NADH concentration [µM]	NAD+ concentration [µM]	Ratio NADH/NAD+	Technical Replicate1	Technical Replicate2	Technical Replicate3	Mean	Standard deviation
0.1	500	0.0002	1.00348	1.00181	1.00733	1.00421	0.00231137
0.2	500	0.0004	1	1.00562	1.00819	1.0046	0.00341996
1	500	0.002	1.00339	1.00663	1.00573	1.00525	0.00136558
2	500	0.004	1.00669	1.0076	1.01209	1.00879	0.00236051
5	500	0.01	1.01093	1.01143	1.01337	1.01191	0.00105236
10	500	0.02	1.02128	1.01928	1.02541	1.02199	0.00255242
20	500	0.04	1.03379	1.03666	1.03839	1.03628	0.00189707
30	500	0.06	1.06096	1.05759	1.07475	1.06443	0.00742359
50	500	0.1	1.1228	1.10566	1.12756	1.11867	0.00940477
75	500	0.15	1.16678	1.16554	1.19859	1.17697	0.015296
100	500	0.2	1.21981	1.22749	1.24542	1.23091	0.0107307
200	500	0.4	1.31221	1.31075	1.33224	1.3184	0.00980543
500	500	1	1.36398	1.35576	1.37628	1.36534	0.00843487
1000	500	2	1.37026	1.34097		1.35561	0.0146485
NAPstar4.3
NADH concentration [µM]	NAD+ concentration [µM]	Ratio NADH/NAD+	Technical Replicate1	Technical Replicate2	Technical Replicate3	Mean	Standard deviation
0.1	500	0.0002	1.00369	1.00356	1.00822	1.00516	0.00216675
0.2	500	0.0004	1.00499	1.00348	1.00827	1.00558	0.00199952
1	500	0.002	1.00513	1.00452	1.00845	1.00603	0.00172689
2	500	0.004	1.00708	1.01781	1.00876	1.01122	0.00471237
5	500	0.01	1.00634	1.00623	1.01011	1.00756	0.00180368
10	500	0.02	1.00639	1.00849	1.00644	1.00711	0.000978377
20	500	0.04	1.00431	1.00075	1.00033	1.0018	0.00178545
30	500	0.06	1.00392	1.00111	1.00111	1.00205	0.00132465
50	500	0.1	1.00463	1.00228	1.00463	1.00385	0.0011078
75	500	0.15	1.00622	1.00349	1.00454	1.00475	0.00112437
100	500	0.2	1.0021	1.0045	1.00438	1.00366	0.00110417
200	500	0.4	1	1.00184	1.00699	1.00294	0.00295838
500	500	1	1.01335	1.00467	1.0248	1.01427	0.00824393
1000	500	2	1.02213	1.02809	1.02038	1.02353	0.00330031
NAPstar6
NADH concentration [µM]	NAD+ concentration [µM]	Ratio NADH/NAD+	Technical Replicate1	Technical Replicate2	Technical Replicate3	Mean	Standard deviation
0.1	500	0.0002	1.00924	1.01248	1.01485	1.01219	0.00229943
0.2	500	0.0004	1.01154	1.00961	1.01629	1.01248	0.00280693
1	500	0.002	1.01021	1.01118	1.01567	1.01235	0.00237844
2	500	0.004	1	1.00043	1.00428	1.00157	0.00192428
5	500	0.01	1.00367	1.00647	1.00786	1.006	0.00174255
10	500	0.02	1.00438	1.01234	1.01411	1.01028	0.00423172
20	500	0.04	1.02926	1.02055	1.01986	1.02322	0.00427785
30	500	0.06	1.00998	1.01719	1.0145	1.01389	0.00297491
50	500	0.1	1.02376	1.02458	1.02811	1.02548	0.00188726
75	500	0.15	1.04104	1.03362	1.04605	1.04024	0.00510622
100	500	0.2	1.0583	1.05906	1.0624	1.05992	0.00178086
200	500	0.4	1.14267	1.15545	1.14287	1.147	0.00597797
500	500	1		1.29211	1.29987	1.29599	0.003881
1000	500	2	1.33722	1.33418	1.3399	1.3371	0.00233922
NAPstar7
NADH concentration [µM]	NAD+ concentration [µM]	Ratio NADH/NAD+	Technical Replicate1	Technical Replicate2	Technical Replicate3	Mean	Standard deviation
0.1	500	0.0002	1.00229	1	1.00584	1.00271	0.0024026
0.2	500	0.0004	1.00434	1.00292	1.00541	1.00422	0.00101988
1	500	0.002	1.00294	1.00269	1.0044	1.00334	0.000754115
2	500	0.004	1.00515	1.00494	1.00317	1.00442	0.000888032
5	500	0.01	1.00559	1.0076	1.00292	1.00537	0.00191692
10	500	0.02	1.00908	1.00795	1.00509	1.00737	0.00167917
20	500	0.04	1.0669	1.01107	1.00633	1.0281	0.0275039
30	500	0.06	1.03368	1.03352	1.033	1.0334	0.000290287
50	500	0.1	1.07487	1.07321	1.07677	1.07495	0.00145446
75	500	0.15	1.14837	1.13696	1.13647	1.1406	0.00549786
100	500	0.2	1.19239	1.20074	1.18496	1.1927	0.00644414
200	500	0.4	1.30418	1.30962	1.31092	1.30824	0.00291979
500	500	1	1.35796	1.36004	1.33733	1.35178	0.0102525
1000	500	2	1.34613	1.34063	1.34226	1.34301	0.0023048
NAPstarC
NADH concentration [µM]	NAD+ concentration [µM]	Ratio NADH/NAD+	Technical Replicate1	Technical Replicate2	Technical Replicate3	Mean	Standard deviation
0.1	500	0.0002	1.06989	1.07143	1.07157	1.07096	0.000761438
0.2	500	0.0004	1.07176	1.07157	1.07244	1.07192	0.00037231
1	500	0.002	1.07155	1.07405	1.07491	1.0735	0.00142587
2	500	0.004	1.0717	1.0742	1.07366	1.07319	0.00107404
5	500	0.01	1.07227	1.07502	1.0753	1.0742	0.00136608
10	500	0.02	1.07157	1.07021	1.07308	1.07162	0.00117203
20	500	0.04	1.06629	1.06699	1.06783	1.06704	0.000626194
30	500	0.06	1.07077	1.06832	1.06924	1.06944	0.00101021
50	500	0.1	1.06873	1.06751	1.06879	1.06834	0.000591861
75	500	0.15	1.06838	1.06992	1.06956	1.06929	0.000659777
100	500	0.2	1.06786	1.06611	1.06541	1.06646	0.00103195
200	500	0.4	1.05576	1.05791	1.05211	1.05526	0.00239313
500	500	1	1.04008	1.03693	1.03539	1.03747	0.00194892
1000	500	2	1.00236	1.00212	1	1.00149	0.00106112

## Sheet: Fig. 1f
NAPstars respond specifically to changes in the NADP redox state.
NADP+ titrations in the presence of KD (NADPH) of each probe
Normalized to the lowest value log10(tSapphire/mCherry)
NAPstar1
NADPH concentration [µM]	NADP+ concentration [µM]	Ratio NADPH/NADP+	Technical Replicate1	Technical Replicate2	Technical Replicate3	Mean	Standard deviation
0.7	5	0.14	1.40943	1.41179	1.41072	1.41065	0.000963913
0.7	10	0.07	1.41081	1.40863	1.40984	1.40976	0.000889155
0.7	50	0.014	1.37514	1.37328	1.37193	1.37345	0.00131585
0.7	100	0.007	1.36538	1.36626	1.35695	1.36286	0.00419413
0.7	200	0.0035	1.21932	1.22972	1.19938	1.21614	0.0125885
0.7	500	0.0014		1.19688	1.16058	1.17873	0.0181513
0.7	700	0.001	1.07526	1.06783	1.05764	1.06691	0.00722351
0.7	1500	0.000466667	1.02857	1.02552	1.02641	1.02683	0.00127771
0.7	2000	0.00035	1.02217	1.01965	1.01762	1.01981	0.00186031
0.7	3000	0.000233333	1.01746	1.01148	1.01024	1.01306	0.00315112
0.7	5000	0.00014	1	1.00669	1.01078	1.00582	0.00444148
NAPstar2
NADPH concentration [µM]	NADP+ concentration [µM]	Ratio NADPH/NADP+	Technical Replicate1	Technical Replicate2	Technical Replicate3	Mean	Standard deviation
1.5	5	0.3	1.34106	1.34427	1.34183	1.34239	0.00136942
1.5	10	0.15	1.34072	1.34433	1.34697	1.344	0.00256002
1.5	50	0.03	1.31946	1.31857	1.32059	1.31954	0.000830249
1.5	100	0.015	1.3178	1.31268	1.31637	1.31562	0.00215932
1.5	200	0.0075	1.2229	1.23537	1.21004	1.22277	0.0103413
1.5	500	0.003	1.20846	1.18728	1.19484	1.19686	0.00876388
1.5	700	0.00214286	1.09648	1.12003	1.07743	1.09798	0.0174237
1.5	1000	0.0015	1.14919	1.13782	1.11922	1.13541	0.0123533
1.5	1500	0.001	1.04898	1.05333	1.03178	1.0447	0.00930451
1.5	2000	0.00075	1.02687	1.03558	1.02408	1.02884	0.00489782
1.5	5000	0.0003	1.00459	1.00507	1.0046	1.00475	0.000223954
1.5	5000	0.0003	1	1.00103	1.0065	1.00251	0.00285252
NAPstar3
NADPH concentration [µM]	NADP+ concentration [µM]	Ratio NADPH/NADP+	Technical Replicate1	Technical Replicate2	Technical Replicate3	Mean	Standard deviation
6	5	1.2	1.39979	1.39413	1.39998	1.39797	0.00271455
6	10	0.6	1.39564	1.39491	1.39615	1.39556	0.000508517
6	20	0.3	1.3904	1.38987	1.38951	1.38993	0.000365312
6	50	0.12	1.36896	1.36895	1.36879	1.3689	7.73475e-05
6	100	0.06	1.3435	1.33822	1.34417	1.34196	0.00265988
6	200	0.03	1.29867	1.30634	1.29672	1.30058	0.00415354
6	500	0.012	1.21932	1.21491	1.21155	1.21526	0.00317847
6	700	0.00857143	1.18237	1.17187	1.15432	1.16952	0.011569
6	1000	0.006	1.152	1.14185	1.15089	1.14825	0.0045457
6	1500	0.004	1.11445	1.11545	1.11548	1.11513	0.000480344
6	2000	0.003	1.09249	1.09241	1.09069	1.09186	0.00083208
6	3000	0.002	1.06682	1.05473	1.05801	1.05986	0.00510632
6	5000	0.0012	1.00305	1.00761	1	1.00356	0.00312783
NAPstar3B
NADPH concentration [µM]	NADP+ concentration [µM]	Ratio NADPH/NADP+	Technical Replicate1	Technical Replicate2	Technical Replicate3	Mean	Standard deviation
5	5	1	1.3152	1.31472	1.3114	1.31377	0.00168863
5	10	0.5	1.317	1.31492	1.30559	1.3125	0.00495896
5	20	0.25	1.30154	1.29853	1.29681	1.29896	0.00195346
5	50	0.1	1.28384	1.30547		1.29466	0.0108142
5	100	0.05	1.27449	1.2547	1.27368	1.26762	0.0091425
5	200	0.025	1.23637	1.25231	1.2588	1.24916	0.00942395
5	500	0.01	1.22286	1.23002	1.21674	1.22321	0.00542737
5	700	0.00714286	1.20003	1.19113	1.21956	1.20357	0.011874
5	1000	0.005	1.1571	1.17923	1.17635	1.17089	0.00982582
5	1500	0.00333333	1.13167	1.14222	1.12848	1.13412	0.00586997
5	2000	0.0025	1.11173	1.10935	1.11487	1.11198	0.00226147
5	3000	0.00166667	1.08219	1.08389	1.09666	1.08758	0.00645667
5	5000	0.001	1.0085	1.04908	1	1.01919	0.0214187
NAPstar4.3
NADPH concentration [µM]	NADP+ concentration [µM]	Ratio NADPH/NADP+	Technical Replicate1	Technical Replicate2	Technical Replicate3	Mean	Standard deviation
50	5	10	1.41399	1.41758	1.40833	1.4133	0.00380854
50	10	5	1.40931	1.40151	1.40807	1.4063	0.00342099
50	20	2.5	1.37904	1.40281	1.39814	1.39333	0.0102845
50	50	1	1.37443	1.38903	1.38087	1.38144	0.00597613
50	100	0.5	1.329	1.36142	1.36085	1.35042	0.0151503
50	200	0.25	1.30629	1.29514	1.3056	1.30234	0.00509842
50	500	0.1	1.25815	1.25227	1.24431	1.25158	0.00567059
50	700	0.0714286	1.20499	1.2097	1.20537	1.20669	0.00213621
50	1000	0.05	1.17173	1.16758	1.17512	1.17148	0.00308492
50	1500	0.0333333	1.13798	1.13004	1.14996	1.13932	0.0081884
50	2000	0.025	1.14092	1.14131	1.13236	1.1382	0.00413288
50	5000	0.01	1.04983	1.0496	1.06303	1.05415	0.00627796
50	7000	0.00714286	1	1.00153	1.0065	1.00268	0.00277378
NAPstar6
NADPH concentration [µM]	NADP+ concentration [µM]	Ratio NADPH/NADP+	Technical Replicate1	Technical Replicate2	Technical Replicate3	Mean	Standard deviation
10	5	2	1.35196	1.3447	1.344	1.34689	0.00359909
10	10	1	1.33472	1.3375	1.33668	1.3363	0.00116651
10	20	0.5	1.32473	1.32858	1.33227	1.32853	0.00307884
10	50	0.2	1.30352	1.30974	1.30726	1.30684	0.00255672
10	100	0.1	1.27662	1.27642	1.2816	1.27822	0.00239796
10	200	0.05	1.23755	1.23677	1.23937	1.2379	0.00108917
10	500	0.02	1.19282	1.19146	1.19144	1.19191	0.000643509
10	700	0.0142857	1.15828	1.16333	1.15949	1.16037	0.00215149
10	1000	0.01	1.18041	1.17829	1.17501	1.17791	0.00222146
10	1500	0.00666667	1.13037	1.13178	1.12923	1.13046	0.0010427
10	2000	0.005	1.11055	1.11231	1.12262	1.11516	0.00532128
10	3000	0.00333333	1.01472	1	1.00376	1.00616	0.00624444
NAPstar7
NADPH concentration [µM]	NADP+ concentration [µM]	Ratio NADPH/NADP+	Technical Replicate1	Technical Replicate2	Technical Replicate3	Mean	Standard deviation
10	5	2	1.37096	1.3681	1.31469	1.35125	0.0258783
10	10	1	1.36537	1.367	1.36598	1.36612	0.000673438
10	20	0.5	1.3561	1.35516	1.35261	1.35462	0.00147218
10	50	0.2	1.34334	1.3414	1.33616	1.3403	0.00303434
10	100	0.1	1.31517	1.31744	1.31653	1.31638	0.000932182
10	200	0.05	1.27727	1.27695	1.27629	1.27683	0.000410078
10	500	0.02	1.2115	1.21004	1.211	1.21085	0.000606987
10	700	0.0142857	1.15402	1.15782	1.157	1.15628	0.00163275
10	1000	0.01	1.18315	1.18234	1.24819	1.20456	0.0308543
10	1500	0.00666667	1.11419	1.11505	1.11614	1.11513	0.000797928
10	2000	0.005	1.08772	1.08356	1.08257	1.08462	0.0022313
10	3000	0.00333333	1.00226	1.00825	1	1.0035	0.0034809
NAPstarC
NADPH concentration [µM]	NADP+ concentration [µM]	Ratio NADPH/NADP+	Technical Replicate1	Technical Replicate2	Technical Replicate3	Mean	Standard deviation
10	5	2	1.06767	1.06591	1.06803	1.0672	0.000926884
10	10	1	1.06614	1.06531	1.06616	1.06587	0.000395747
10	20	0.5	1.0665	1.06555	1.06461	1.06555	0.000772902
10	50	0.2	1.06727	1.06648	1.06547	1.06641	0.000734515
10	100	0.1	1.06474	1.06745	1.0679	1.0667	0.00139432
10	200	0.05	1.06488	1.06547	1.06718	1.06585	0.000976385
10	500	0.02	1.06207	1.06169	1.06361	1.06246	0.000827367
10	700	0.0142857	1.06516	1.06364	1.06269	1.06383	0.00101511
10	1000	0.01	1.06307	1.06223	1.06457	1.06329	0.000967356
10	1500	0.00666667	1.06021	1.06219	1.0588	1.0604	0.00138961
10	200	0.05	1.05834	1.05995	1.06079	1.05969	0.00101595
10	3000	0.00333333	1.05065	1.04558	1.04644	1.04756	0.00221714
10	5000	0.002	1	1.00187	1.00324	1.0017	0.00132783

## Sheet: Fig. 1g
NAPstars respond specifically to changes in the NADP redox state.
NAD+ titrations in the presence of [NADH] at Kd of the respective probe variant
Normalized to the lowest value log10(tSapphire/mCherry)
NAPstar1
NADH concentration [µM]	NAD+ concentration [µM]	Ratio NADH/NAD+	Technical Replicate1	Technical Replicate2	Technical Replicate3	Mean	Standard deviation
33	5	6.6	1.09902	1.1	1.10826	1.10243	0.00414415
33	10	3.3	1.09423	1.10834	1.10398	1.10218	0.00589882
33	50	0.66	1.10095	1.10584	1.09498	1.10059	0.00444088
33	100	0.33	1.10486	1.10278	1.11416	1.10727	0.00494774
33	200	0.165	1.09727	1.09572	1.08974	1.09424	0.0032466
33	500	0.066	1.09083	1.09166	1.08789	1.09013	0.00161745
33	700	0.0471429	1.08089	1.08271	1.07454	1.07938	0.00350212
33	1000	0.033	1.06788	1.08331	1.07417	1.07512	0.00633499
33	1500	0.022	1.06358	1.04529	1.05776	1.05554	0.0076296
33	2000	0.0165	1.05356	1.0593	1.0509	1.05459	0.00350528
33	3000	0.011	1.04453	1.01252	1.0305	1.02918	0.0131012
33	5000	0.0066	1	1.00158	1.00331	1.00163	0.00135176
NAPstar2
NADH concentration [µM]	NAD+ concentration [µM]	Ratio NADH/NAD+	Technical Replicate1	Technical Replicate2	Technical Replicate3	Mean	Standard deviation
60	5	12	1.09975	1.09637	1.09985	1.09866	0.00161743
60	10	6	1.09625	1.09849	1.10031	1.09835	0.00166044
60	50	1.2	1.09694	1.09727	1.09753	1.09725	0.000241431
60	100	0.6	1.10312	1.11057	1.09428	1.10266	0.00665962
60	200	0.3	1.09292	1.08877	1.09458	1.09209	0.00244345
60	500	0.12	1.09063	1.09146	1.08635	1.08948	0.00223903
60	700	0.0857143	1.08042	1.07948	1.08101	1.0803	0.000630044
60	1000	0.06	1.087	1.08268	1.08798	1.08589	0.00230248
60	1500	0.04	1.06351	1.05544	1.06334	1.06076	0.0037648
60	2000	0.03	1.05179	1.05767	1.05665	1.05537	0.00256546
60	3000	0.02	1.04069	1.04781	1.04161	1.04337	0.00316194
60	5000	0.012	1.02557	1.0042	1	1.00992	0.0111959
NAPstar3
NADH concentration [µM]	NAD+ concentration [µM]	Ratio NADH/NAD+	Technical Replicate1	Technical Replicate2	Technical Replicate3	Mean	Standard deviation
120	5	24	1.10096	1.01418	1.12433	1.07982	0.0473872
120	10	12	1.09397		1.10785	1.10091	0.00694
120	50	2.4	1.12034	1.09394	1.09567	1.10332	0.012058
120	100	1.2	1.08137	1.12088	1.05709	1.08645	0.0262884
120	200	0.6	1.06459	1.09939	1.0958	1.08659	0.0156276
120	500	0.24	1.11362	1.10868	1.10265	1.10832	0.00448585
120	700	0.171429	1.08932	1.09332	1.09165	1.09143	0.00164039
120	1000	0.12	1.10183	1.15797	1.08754	1.11578	0.0303979
120	1500	0.08	1.08404	1.07466	1.07333	1.07734	0.00476629
120	2000	0.06	1.06497	1.06092	1.10944	1.07844	0.0219802
120	3000	0.04	1.06654	1.03504	1.04497	1.04885	0.0131492
120	5000	0.024	1		1.01467	1.00733	0.007335
NAPstar3B
NADH concentration [µM]	NAD+ concentration [µM]	Ratio NADH/NAD+	Technical Replicate1	Technical Replicate2	Technical Replicate3	Mean	Standard deviation
120	5	24	1.06776	1.06871	1.07205	1.06951	0.00183785
120	10	12	1.06508	1.07388	1.07045	1.0698	0.00362188
120	50	2.4	1.07917	1.07342	1.08346	1.07868	0.00411467
120	100	1.2	1.07765	1.07893	1.08698	1.08119	0.00413011
120	200	0.6	1.09132	1.07573	1.07949	1.08218	0.00664099
120	500	0.24	1.07364	1.07615	1.06888	1.07289	0.00301512
120	700	0.171429	1.06553	1.06828	1.06322	1.06568	0.00206675
120	1000	0.12	1.07585	1.07422	1.07145	1.07384	0.00181628
120	1500	0.08	1.05192	1.03389	1.04375	1.04319	0.00737193
120	2000	0.06	1.04612	1.04138	1.04445	1.04398	0.00196388
120	3000	0.04	1.02598	1.0382	1.0273	1.03049	0.00547508
120	5000	0.024	1.03671	1	1.01595	1.01755	0.0150292
NAPstar4.3
NADH concentration [µM]	NAD+ concentration [µM]	Ratio NADH/NAD+	Technical Replicate1	Technical Replicate2	Technical Replicate3	Mean	Standard deviation
150	5	30	1.08924	1.0908	1.09212	1.09072	0.00117712
150	10	15	1.08609	1.09071	1.09027	1.08902	0.00208194
150	50	3	1.08698	1.09027	1.1101	1.09578	0.0102121
150	100	1.5	1.08595	1.0868	1.08842	1.08706	0.00102458
150	200	0.75	1.08562	1.08875	1.0882	1.08752	0.00136446
150	500	0.3	1.08793	1.08427	1.08999	1.0874	0.00236544
150	700	0.214286	1.08209	1.08567	1.08687	1.08488	0.00203046
150	1000	0.15	1.08754	1.08172	1.08631	1.08519	0.00250452
150	1500	0.1	1.08147	1.08013	1.07749	1.0797	0.00165347
150	2000	0.075	1.07448	1.0734	1.06895	1.07228	0.00239327
150	3000	0.05	1.06381	1.0696	1.07152	1.06831	0.0032771
150	5000	0.03	1.00993	1.00326	1	1.0044	0.00413281
NAPstar6
NADH concentration [µM]	NAD+ concentration [µM]	Ratio NADH/NAD+	Technical Replicate1	Technical Replicate2	Technical Replicate3	Mean	Standard deviation
200	5	40	1.04136	1.03913	1.06595	1.04881	0.0121502
200	10	20	1.03938	1.0369	1.03719	1.03782	0.00110569
200	50	4	1.04739	1.05075	1.05306	1.0504	0.00232839
200	100	2	1.04876	1.04084	1.04441	1.04467	0.00324071
200	200	1	1.05555	1.04744	1.03874	1.04724	0.00686444
200	500	0.4	1.03858	1.03871	1.07357	1.05029	0.0164623
200	700	0.285714	1.03729	1.03742	1.06316	1.04596	0.012165
200	1000	0.2	1.0691	1.04743	1.06473	1.06042	0.00935665
200	1500	0.133333	1.03492	1.04549	1.05478	1.04506	0.00811574
200	2000	0.1	1.05394	1.04858	1.05919	1.05391	0.00433211
200	3000	0.0666667	1.04033	1.04082	1.03965	1.04026	0.000480745
200	5000	0.04	1.00299	1.02245	1	1.00848	0.00995469
NAPstar7
NADH concentration [µM]	NAD+ concentration [µM]	Ratio NADH/NAD+	Technical Replicate1	Technical Replicate2	Technical Replicate3	Mean	Standard deviation
200	5	40	1.11079	1.11297	1.10443	1.1094	0.0036227
200	10	20	1.09851	1.10553	1.0979	1.10064	0.00346037
200	50	4	1.07526	1.08917	1.07286	1.0791	0.00719024
200	100	2	1.08084	1.0973	1.08944	1.08919	0.00672312
200	200	1	1.07788	1.07529	1.10219	1.08512	0.0121126
200	500	0.4	1.10099	1.08315	1.09414	1.09276	0.00734556
200	700	0.285714	1.09847	1.06045	1.08265	1.08053	0.0155947
200	1000	0.2	1.08627	1.08924	1.06386	1.07979	0.0113323
200	1500	0.133333	1.0618	1.08146	1.07582	1.07303	0.00826579
200	2000	0.1	1.06349	1.06457	1.05047	1.05951	0.00640751
200	3000	0.0666667	1.04642	1.03149	1.04996	1.04262	0.00800336
200	5000	0.04	1	1.00307	1.00339	1.00215	0.00152617
NAPstarC
NADH concentration [µM]	NAD+ concentration [µM]	Ratio NADH/NAD+	Technical Replicate1	Technical Replicate2	Technical Replicate3	Mean	Standard deviation
33	5	6.6	1.17398	1.19447	1.23684	1.20176	0.0261764
33	10	3.3	1.0252	1.03271	1.02484	1.02758	0.00362808
33	50	0.66	1.03238	1.0455	1.04542	1.0411	0.00616606
33	100	0.33	1.05422	1.05555	1.05431	1.05469	0.000606868
33	200	0.165	1.05123	1.05002	1.05234	1.0512	0.000947429
33	500	0.066	1.07153	1.06341	1.05482	1.06325	0.00682273
33	700	0.0471429	1.07436	1.07484	1.07967	1.07629	0.00239804
33	1000	0.033	1.10972	1.1071	1.07699	1.09794	0.0148501
33	1500	0.022	1.07498	1.09252	1.07576	1.08109	0.00809086
33	2000	0.0165	1.0749	1.0854	1.07396	1.07809	0.00518553
33	3000	0.011	1.05593	1.04851	1.05791	1.05412	0.00404608
33	5000	0.0066	1.01732	1.02462	1	1.01398	0.0103248

## Sheet: Fig. 2b
	Replicate 1	cpTS/mC				Replicate 2	cpTS/mC				Replicate 3	cpTS/mC				Mean	cpTS/mC				S.D.	cpTS/mC
	Time (min)	0 mM	0.1 mM	1 mM		Time (min)	0 mM	0.1 mM	1 mM		Time (min)	0 mM	0.1 mM	1 mM		Time (min)	0 mM	0.1 mM	1 mM		Time (min)	0 mM	0.1 mM	1 mM
	0	1.27267	1.27405	1.26352		0	1.29724	1.29995	1.30817		0	1.1875	1.18945	1.18664		0	1.25247	1.25448	1.25278		0	0.047023	0.0471855	0.0501926
	1	1.30743	1.28484	1.28524		1	1.32302	1.31991	1.33075		1	1.21976	1.21166	1.19448		1	1.2834	1.27214	1.27016		1	0.0454505	0.0450965	0.0566451
	2	1.29751	1.29559	1.27154		2	1.30943	1.31936	1.32974		2	1.22031	1.21647	1.21079		2	1.27575	1.27714	1.27069		2	0.0395029	0.043984	0.0485649
	3	1.31428	1.28264	1.31715		3	1.30222	1.33112	1.33997		3	1.23058	1.21593	1.2054		3	1.28236	1.27656	1.28751		3	0.0369435	0.047222	0.0588009
	4	1.31142	1.32407	1.3088		4	1.34498	1.33156	1.33112		4	1.23198	1.2314	1.22492		4	1.29613	1.29568	1.28828		4	0.0473826	0.0455532	0.0457195
	5.5	1.33809	1.22935	1.24079		5.5	1.33663	1.33537	1.26551		5.5	1.23855	1.18569	1.17484		5.5	1.30442	1.25014	1.22705		5.5	0.0465833	0.0628495	0.0382703
	6.5	1.32275	1.2931	1.24283		6.5	1.33292	1.31724	1.28117		6.5	1.2326	1.20204	1.19661		6.5	1.29609	1.27079	1.2402		6.5	0.0450858	0.0496048	0.0345714
	7.5	1.34048	1.31893	1.28404		7.5	1.34255	1.31758	1.29637		7.5	1.24111	1.23719	1.1833		7.5	1.30805	1.29123	1.25457		7.5	0.0473389	0.0382184	0.0506463
	8.5	1.33273	1.3074	1.3018		8.5	1.32704	1.32128	1.30405		8.5	1.23674	1.21914	1.19132		8.5	1.29884	1.28261	1.26572		8.5	0.0439704	0.045234	0.0526191
	9.5	1.311	1.32409	1.31996		9.5	1.33299	1.32885	1.31316		9.5	1.23634	1.23168	1.18916		9.5	1.29344	1.29487	1.27409		9.5	0.0413641	0.0447267	0.0601211
	10.5	1.33803	1.32913	1.32332		10.5	1.3389	1.33507	1.32975		10.5	1.24016	1.24797	1.21012		10.5	1.3057	1.30406	1.28773		10.5	0.0463428	0.0397333	0.0549413
	11.5	1.3281	1.32712	1.31018		11.5	1.3345	1.31993	1.32546		11.5	1.24878	1.25767	1.20309		11.5	1.30379	1.30157	1.27958		11.5	0.0389879	0.0311828	0.0544428
	12.5	1.33656	1.33959	1.30602		12.5	1.35583	1.33353	1.30279		12.5	1.23879	1.25407	1.21573		12.5	1.31039	1.30906	1.27485		12.5	0.0512387	0.0389648	0.0418226
	13.5	1.3457	1.30827	1.32138		13.5	1.36237	1.32912	1.33125		13.5	1.268	1.24068	1.22488		13.5	1.32536	1.29269	1.2925		13.5	0.0411243	0.0377488	0.0479864
	14.5	1.34736	1.32552	1.3291		14.5	1.35698	1.32464	1.3284		14.5	1.2486	1.24607	1.21565		14.5	1.31765	1.29874	1.29105		14.5	0.0489811	0.0372474	0.0533166
	15.5	1.32033	1.33008	1.34645		15.5	1.34231	1.34242	1.31493		15.5	1.26639	1.24114	1.20739		15.5	1.30968	1.30455	1.28959		15.5	0.0318965	0.0451174	0.0595315
	16.5	1.33801	1.32667	1.32343		16.5	1.33728	1.34372	1.32135		16.5	1.26029	1.24666	1.22033		16.5	1.31186	1.30568	1.28837		16.5	0.0364667	0.0423123	0.048119
	17.5	1.34117	1.33596	1.34161		17.5	1.34816	1.32007	1.31476		17.5	1.26859	1.27692	1.20719		17.5	1.31931	1.31098	1.28785		17.5	0.0359755	0.0249447	0.0580813
	18.5	1.35342	1.32831	1.32251		18.5	1.35345	1.34525	1.3181		18.5	1.25187	1.27022	1.20147		18.5	1.31958	1.31459	1.28069		18.5	0.0478782	0.0321298	0.0560483
	19.5	1.34214	1.31475	1.32445		19.5	1.34665	1.33255	1.33591		19.5	1.27812	1.26154	1.21304		19.5	1.3223	1.30295	1.29113		19.5	0.0312965	0.0301672	0.0554182
	20.5	1.35687	1.32878	1.33055		20.5	1.34202	1.35186	1.33941		20.5	1.2776	1.2693	1.21476		20.5	1.3255	1.31665	1.29491		20.5	0.0344064	0.0347798	0.0567876
	21.5	1.36467	1.32865	1.33541		21.5	1.32972	1.3442	1.34119		21.5	1.26699	1.25473	1.21485		21.5	1.32046	1.30919	1.29715		21.5	0.0404117	0.0390311	0.0582427
	22.5	1.34346	1.33562	1.34819		22.5	1.34095	1.32989	1.33902		22.5	1.2763	1.26899	1.22012		22.5	1.32024	1.3115	1.30244		22.5	0.0310848	0.03015	0.0583316
	23.5	1.35454	1.33053	1.34947		23.5	1.36155	1.33873	1.33605		23.5	1.25852	1.24138	1.20544		23.5	1.32487	1.30355	1.29699		23.5	0.0470037	0.0440858	0.0649647
	24.5	1.36393	1.34689	1.33848		24.5	1.34069	1.348	1.30972		24.5	1.28758	1.24558	1.20949		24.5	1.33073	1.31349	1.2859		24.5	0.031955	0.0480218	0.0552887
	25.5	1.38419	1.34211	1.34668		25.5	1.33972	1.33488	1.30928		25.5	1.27839	1.27164	1.21567		25.5	1.3341	1.31621	1.29054		25.5	0.0433751	0.0316537	0.0551011
	26.5	1.3373	1.3609	1.35938		26.5	1.36636	1.33636	1.3203		26.5	1.29053	1.26095	1.21563		26.5	1.3314	1.3194	1.29844		26.5	0.0312376	0.0425296	0.0606878
	27.5	1.3599	1.34166	1.36203		27.5	1.36941	1.31409	1.30107		27.5	1.27432	1.25393	1.22486		27.5	1.33454	1.30323	1.29599		27.5	0.0427609	0.0366301	0.0561147
	28.5	1.38019	1.35333	1.35033		28.5	1.3555	1.33811	1.31802		28.5	1.27855	1.24112	1.21391		28.5	1.33808	1.31085	1.29409		28.5	0.0432841	0.0496989	0.0582077
	29.5	1.37372	1.36125	1.34751		29.5	1.36028	1.33093	1.31248		29.5	1.26067	1.25759	1.2132		29.5	1.33156	1.31659	1.29106		29.5	0.0504239	0.0435169	0.0568847
	30.5	1.36593	1.36685	1.36394		30.5	1.35711	1.33769	1.29773		30.5	1.28173	1.25823	1.2144		30.5	1.33492	1.32092	1.29202		30.5	0.0377853	0.0459015	0.0611827
	31.5	1.37936	1.38324	1.35342		31.5	1.33573	1.34393	1.31701		31.5	1.27517	1.2506	1.19578		31.5	1.33009	1.32592	1.28874		31.5	0.0427222	0.0556269	0.0673901
	32.5	1.35362	1.33534	1.36282		32.5	1.33243	1.33061	1.27859		32.5	1.29309	1.25062	1.20374		32.5	1.32638	1.30552	1.28172		32.5	0.0250788	0.0388705	0.0649818
	33.5	1.35623	1.34502	1.3618		33.5	1.34199	1.34222	1.28686		33.5	1.28332	1.24982	1.19421		33.5	1.32718	1.31235	1.28096		33.5	0.0315539	0.0442325	0.0685456
	34.5	1.35194	1.35105	1.35351		34.5	1.37099	1.31272	1.28195		34.5	1.28586	1.26036	1.19479		34.5	1.33626	1.30804	1.27675		34.5	0.0364792	0.0371714	0.0649014
	35.5	1.36732	1.33116	1.37965		35.5	1.3762	1.33018	1.27224		35.5	1.27358	1.27261	1.19204		35.5	1.33903	1.31132	1.28131		35.5	0.0464243	0.0273727	0.0768595
	36.5	1.37676	1.35691	1.35264		36.5	1.32902	1.32856	1.26526		36.5	1.27676	1.25195	1.20145		36.5	1.32751	1.31247	1.27312		36.5	0.0408387	0.0443339	0.0619726
	37.5	1.36478	1.34656	1.36677		37.5	1.34535	1.32206	1.26806		37.5	1.26845	1.22786	1.18867		37.5	1.32619	1.29883	1.2745		37.5	0.0415941	0.0511681	0.0728515
	38.5	1.36924	1.3667	1.36615		38.5	1.3472	1.32392	1.2642		38.5	1.27549	1.25368	1.19042		38.5	1.33064	1.31477	1.27359		38.5	0.0400238	0.046592	0.0720481
	39.5	1.36303	1.34592	1.36457		39.5	1.36808	1.34103	1.27161		39.5	1.28088	1.2415	1.19128		39.5	1.33733	1.30948	1.27582		39.5	0.0399694	0.0481129	0.070808
	40.5	1.38934	1.36234	1.36387		40.5	1.33303	1.33607	1.2685		40.5	1.28666	1.22543	1.18238		40.5	1.33634	1.30795	1.27158		40.5	0.0419844	0.0593255	0.0741251
	41.5	1.36212	1.35808	1.38388		41.5	1.3656	1.33816	1.27128		41.5	1.26843	1.25566	1.18227		41.5	1.33205	1.3173	1.27914		41.5	0.0450086	0.0443382	0.0824945
	42.5	1.37235	1.35988	1.36561		42.5	1.34195	1.33702	1.27395		42.5	1.28907	1.2464	1.19205		42.5	1.33446	1.31443	1.2772		42.5	0.0344093	0.0490037	0.0708929
	43.5	1.38047	1.34724	1.36896		43.5	1.36213	1.33701	1.26337		43.5	1.29071	1.24932	1.17474		43.5	1.34444	1.31119	1.26902		43.5	0.0387213	0.0439476	0.0793907
	44.5	1.37765	1.35848	1.37308		44.5	1.35372	1.32591	1.27587		44.5	1.25969	1.24315	1.17509		44.5	1.33035	1.30918	1.27468		44.5	0.0509126	0.0485467	0.0808335
	45.5	1.35603	1.37283	1.37984		45.5	1.34924	1.32797	1.29181		45.5	1.27384	1.23197	1.16662		45.5	1.32637	1.31092	1.27942		45.5	0.0372476	0.0587556	0.0874862
	46.5	1.36842	1.34128	1.36513		46.5	1.35778	1.31984	1.27753		46.5	1.26745	1.24092	1.15858		46.5	1.33122	1.30068	1.26708		46.5	0.0452986	0.0431537	0.0846468
	47.5	1.38484	1.35522	1.38241		47.5	1.34206	1.3442	1.26837		47.5	1.25919	1.24374	1.16266		47.5	1.3287	1.31439	1.27115		47.5	0.0521595	0.0501569	0.089734
	48.5	1.37327	1.35233	1.38659		48.5	1.33857	1.32475	1.2765		48.5	1.27121	1.24669	1.16664		48.5	1.32768	1.30792	1.27658		48.5	0.042371	0.0447385	0.0897942
	49.5	1.37226	1.36227	1.35776		49.5	1.34539	1.3259	1.28661		49.5	1.26149	1.23834	1.16431		49.5	1.32638	1.30884	1.26956		49.5	0.0471772	0.052013	0.0798906
	50.5	1.36616	1.35201	1.37957		50.5	1.3458	1.338	1.2908		50.5	1.24947	1.22794	1.15593		50.5	1.32048	1.30598	1.27543		50.5	0.0508926	0.0554806	0.091945
	51.5	1.38226	1.34531	1.37827		51.5	1.34737	1.3299	1.28936		51.5	1.26328	1.22181	1.15149		51.5	1.33097	1.29901	1.27304		51.5	0.0499385	0.0549476	0.093299
	52.5	1.37529	1.3606	1.3658		52.5	1.35745	1.32169	1.27022		52.5	1.27132	1.21229	1.15505		52.5	1.33469	1.29819	1.26369		52.5	0.0453951	0.0627855	0.0861621
	53.5	1.36454	1.34685	1.36608		53.5	1.35761	1.31636	1.28918		53.5	1.25092	1.22507	1.14715		53.5	1.32436	1.29609	1.26747		53.5	0.0520046	0.0517407	0.0906866
	54.5	1.36579	1.34575	1.3715		54.5	1.34424	1.33234	1.29803		54.5	1.26358	1.21031	1.13006		54.5	1.32454	1.29613	1.26653		54.5	0.0439916	0.0609327	0.101053
	55.5	1.36844	1.36183	1.38565		55.5	1.34217	1.33272	1.27765		55.5	1.25949	1.22081	1.13902		55.5	1.32337	1.30512	1.26744		55.5	0.0464234	0.0607891	0.100945
	56.5	1.36585	1.35698	1.37366		56.5	1.34845	1.32937	1.28088		56.5	1.26145	1.22313	1.11819		56.5	1.32525	1.30316	1.25758		56.5	0.0456692	0.0577014	0.105589
	57.5	1.37291	1.36612	1.35337		57.5	1.35745	1.31223	1.28195		57.5	1.26301	1.2051	1.1209		57.5	1.33112	1.29448	1.25207		57.5	0.0485752	0.0669232	0.0972284
	58.5	1.37531	1.33459	1.36509		58.5	1.3627	1.31689	1.27482		58.5	1.26362	1.21069	1.10984		58.5	1.33388	1.28739	1.24992		58.5	0.049945	0.0547143	0.105683
	59.5	1.36822	1.36353	1.37115		59.5	1.36201	1.31714	1.28076		59.5	1.26174	1.19904	1.11709		59.5	1.33066	1.29324	1.25633		59.5	0.0487973	0.0692472	0.105148
	60.5	1.36813	1.35942	1.36174		60.5	1.34369	1.33201	1.31149		60.5	1.25679	1.21817	1.11037		60.5	1.32287	1.3032	1.2612		60.5	0.047779	0.0611577	0.108608

## Sheet: Fig. 2c
	Replicate 1	cpTS/mC				Replicate 2	cpTS/mC				Replicate 3	cpTS/mC				Mean	cpTS/mC				S.D.	cpTS/mC
	Time (min)	0 mM	0.1 mM	1 mM		Time (min)	0 mM	0.1 mM	1 mM		Time (min)	0 mM	0.1 mM	1 mM		Time (min)	0 mM	0.1 mM	1 mM		Time (min)	0 mM	0.1 mM	1 mM
	0	1.24433	1.24113	1.24767		0	1.29037	1.26755	1.26322		0	1.29778	1.27461	1.25615		0	1.27749	1.2611	1.25568		0	0.0236443	0.0144098	0.00635695
	1	1.24475	1.25521	1.25526		1	1.25317	1.24582	1.24934		1	1.29036	1.26502	1.26336		1	1.26276	1.25535	1.25599		1	0.0198166	0.00783899	0.00574666
	2	1.2117	1.24772	1.23724		2	1.24921	1.21699	1.21846		2	1.25679	1.27258	1.27196		2	1.23923	1.24576	1.24255		2	0.0197134	0.0227367	0.0221621
	3	1.25572	1.23175	1.24462		3	1.25472	1.23302	1.21538		3	1.28927	1.25876	1.26494		3	1.26657	1.24118	1.24165		3	0.0160565	0.0124441	0.0203417
	4	1.24487	1.25057	1.22261		4	1.23926	1.22359	1.21553		4	1.2873	1.26959	1.26935		4	1.25714	1.24792	1.23583		4	0.0214466	0.0188729	0.0238778
	5.5	1.28505	1.18574	0.96836		5.5	1.29073	0.91741	0.87953		5.5	1.30555	1.1156	0.92472		5.5	1.29378	1.07292	0.924203		5.5	0.00864192	0.113627	0.0362665
	6.5	1.2627	1.03412	0.92903		6.5	1.26037	0.92301	0.87578		6.5	1.28836	1.07881	0.93786		6.5	1.27048	1.01198	0.914223		6.5	0.0126812	0.0655034	0.0274215
	7.5	1.26318	1.06352	0.87934		7.5	1.20953	0.97653	0.89377		7.5	1.27286	1.1412	1.03625		7.5	1.24852	1.06042	0.936453		7.5	0.0278542	0.0672621	0.0708124
	8.5	1.25711	1.09701	0.86533		8.5	1.24026	1.0685	0.91226		8.5	1.28541	1.15256	0.92867		8.5	1.26093	1.10602	0.902087		8.5	0.0186289	0.0349042	0.0268404
	9.5	1.25898	1.15103	0.8809		9.5	1.26245	1.13818	0.88978		9.5	1.2772	1.16028	0.98209		9.5	1.26621	1.14983	0.91759		9.5	0.00789917	0.0090621	0.0457522
	10.5	1.26983	1.16597	0.88732		10.5	1.24928	1.16345	0.87929		10.5	1.29166	1.16731	1.02166		10.5	1.27026	1.16558	0.929423		10.5	0.0173042	0.00160019	0.0653035
	11.5	1.27542	1.16004	0.89035		11.5	1.25535	1.16487	0.88783		11.5	1.29044	1.16424	1.02055		11.5	1.27374	1.16305	0.93291		11.5	0.0143748	0.00214387	0.0619794
	12.5	1.28673	1.17423	0.8999		12.5	1.25447	1.17505	0.89651		12.5	1.28668	1.1466	1.03028		12.5	1.27596	1.16529	0.94223		12.5	0.0151957	0.0132224	0.0622761
	13.5	1.28274	1.15743	0.89617		13.5	1.25482	1.17495	0.91433		13.5	1.29162	1.14803	1.04747		13.5	1.27639	1.16014	0.952657		13.5	0.0156795	0.0111555	0.0674518
	14.5	1.28348	1.16026	0.87856		14.5	1.2594	1.15856	0.94503		14.5	1.29073	1.14412	1.03787		14.5	1.27787	1.15431	0.95382		14.5	0.0133914	0.00724111	0.0653344
	15.5	1.27043	1.15866	0.90227		15.5	1.24254	1.15153	0.92213		15.5	1.29466	1.13378	1.04379		15.5	1.26921	1.14799	0.956063		15.5	0.0212954	0.0104611	0.0625597
	16.5	1.26592	1.15632	0.90306		16.5	1.2656	1.15739	0.93123		16.5	1.3153	1.13667	1.05226		16.5	1.28227	1.15013	0.962183		16.5	0.0233537	0.00952532	0.0647237
	17.5	1.2624	1.14047	0.90843		17.5	1.25393	1.13924	0.94015		17.5	1.29783	1.12287	1.04784		17.5	1.27139	1.13419	0.965473		17.5	0.0190153	0.00802254	0.0596643
	18.5	1.28255	1.14413	0.91861		18.5	1.2424	1.14625	0.9322		18.5	1.29167	1.14858	1.0317		18.5	1.27221	1.14632	0.960837		18.5	0.0214028	0.00181738	0.0504142
	19.5	1.27963	1.16393	0.91103		19.5	1.25482	1.14564	0.91314		19.5	1.27946	1.12305	1.02729		19.5	1.2713	1.14421	0.950487		19.5	0.0116557	0.0167199	0.054315
	20.5	1.28443	1.14967	0.92933		20.5	1.25786	1.12914	0.92055		20.5	1.29353	1.12133	1.02839		20.5	1.27861	1.13338	0.959423		20.5	0.0151332	0.0119519	0.0488983
	21.5	1.2754	1.15476	0.95222		21.5	1.26141	1.13169	0.91913		21.5	1.26459	1.13798	1.018		21.5	1.26713	1.14148	0.963117		21.5	0.00598785	0.00973743	0.0410924
	22.5	1.28597	1.15922	0.93842		22.5	1.26051	1.13245	0.91366		22.5	1.2917	1.12921	1.02238		22.5	1.27939	1.14029	0.958153		22.5	0.0135559	0.0134484	0.0465264
	23.5	1.32042	1.16384	0.93617		23.5	1.25428	1.12174	0.90835		23.5	1.28046	1.11773	1.01546		23.5	1.28505	1.13444	0.953327		23.5	0.0271962	0.0208556	0.0453792
	24.5	1.29614	1.17784	0.95065		24.5	1.26824	1.12978	0.91826		24.5	1.28137	1.11876	0.99046		24.5	1.28192	1.14213	0.953123		24.5	0.0113967	0.0256508	0.0295274
	25.5	1.30306	1.15479	0.93804		25.5	1.25163	1.13355	0.90859		25.5	1.27995	1.13509	1.00023		25.5	1.27821	1.14114	0.948953		25.5	0.0210321	0.00967011	0.0381995
	26.5	1.30859	1.1754	0.93664		26.5	1.25515	1.13251	0.90769		26.5	1.27122	1.1237	1.00952		26.5	1.27832	1.14387	0.951283		26.5	0.022387	0.0225833	0.042842
	27.5	1.31029	1.19193	0.93918		27.5	1.24479	1.11202	0.9061		27.5	1.28201	1.11188	1.00097		27.5	1.27903	1.13861	0.94875		27.5	0.0268232	0.037703	0.0393172
	28.5	1.2929	1.18614	0.94218		28.5	1.25296	1.12486	0.91283		28.5	1.2773	1.10295	0.9932		28.5	1.27439	1.13798	0.949403		28.5	0.0164351	0.0352071	0.0332061
	29.5	1.30035	1.18745	0.94316		29.5	1.26601	1.11034	0.89968		29.5	1.25923	1.09516	0.99464		29.5	1.2752	1.13098	0.945827		29.5	0.0180002	0.040406	0.0388131
	30.5	1.31323	1.20403	0.95266		30.5	1.25363	1.10716	0.89848		30.5	1.26609	1.10967	0.97475		30.5	1.27765	1.14029	0.941963		30.5	0.0256679	0.045085	0.0320426
	31.5	1.28306	1.19242	0.92331		31.5	1.2588	1.10079	0.92038		31.5	1.27217	1.10688	0.97409		31.5	1.27134	1.13336	0.93926		31.5	0.00992134	0.0418333	0.0246576
	32.5	1.31665	1.23188	0.94401		32.5	1.23161	1.11476	0.89156		32.5	1.27563	1.08827	0.96166		32.5	1.27463	1.14497	0.93241		32.5	0.0347246	0.0623989	0.0297705
	33.5	1.3204	1.19485	0.94104		33.5	1.26027	1.13197	0.91482		33.5	1.25301	1.08953	0.97298		33.5	1.27789	1.13878	0.942947		33.5	0.0302025	0.0432658	0.023782
	34.5	1.32616	1.21195	0.9167		34.5	1.23586	1.11621	0.90949		34.5	1.2702	1.07915	0.95687		34.5	1.27741	1.13577	0.927687		34.5	0.0372154	0.0559518	0.0208446
	35.5	1.30077	1.20261	0.93098		35.5	1.25683	1.11142	0.91507		35.5	1.25279	1.07957	0.94829		35.5	1.27013	1.1312	0.931447		35.5	0.0217284	0.0521418	0.013566
	36.5	1.27662	1.22606	0.92409		36.5	1.24412	1.11239	0.90363		36.5	1.25015	1.07224	0.95867		36.5	1.25696	1.1369	0.928797		36.5	0.0141157	0.0651438	0.0227151
	37.5	1.3205	1.2106	0.92188		37.5	1.24516	1.13015	0.89516		37.5	1.25166	1.07472	0.9435		37.5	1.27244	1.13849	0.92018		37.5	0.034087	0.0557854	0.0197713
	38.5	1.30199	1.21801	0.91507		38.5	1.25777	1.12678	0.89901		38.5	1.23845	1.07208	0.93064		38.5	1.26607	1.13896	0.914907		38.5	0.0265957	0.0601947	0.0129134
	39.5	1.30147	1.207	0.91001		39.5	1.24406	1.10939	0.90811		39.5	1.2346	1.06856	0.9449		39.5	1.26004	1.12832	0.921007		39.5	0.0295466	0.0580808	0.0169129
	40.5	1.30332	1.23608	0.9296		40.5	1.27897	1.14007	0.90643		40.5	1.2352	1.07064	0.92745		40.5	1.2725	1.14893	0.92116		40.5	0.0281841	0.0678305	0.0104526
	41.5	1.30846	1.22654	0.90978		41.5	1.27609	1.12219	0.89243		41.5	1.25291	1.06747	0.92701		41.5	1.27915	1.13873	0.90974		41.5	0.0227814	0.0659852	0.0141173
	42.5	1.30912	1.24834	0.91164		42.5	1.27027	1.15671	0.89223		42.5	1.24144	1.06569	0.93394		42.5	1.27361	1.15691	0.912603		42.5	0.027731	0.0745667	0.0170417
	43.5	1.31035	1.22213	0.90311		43.5	1.25175	1.15363	0.90403		43.5	1.21713	1.04852	0.91734		43.5	1.25974	1.14143	0.90816		43.5	0.0384743	0.0713993	0.0065021
	44.5	1.29028	1.22532	0.9006		44.5	1.27326	1.14242	0.8924		44.5	1.23435	1.04245	0.90344		44.5	1.26596	1.13673	0.898813		44.5	0.023409	0.0747647	0.00468078
	45.5	1.31889	1.24525	0.8994		45.5	1.25372	1.14134	0.88633		45.5	1.22826	1.03591	0.91891		45.5	1.26696	1.14083	0.901547		45.5	0.038165	0.0854634	0.0133871
	46.5	1.31143	1.23556	0.90626		46.5	1.29046	1.13807	0.87714		46.5	1.22048	1.03094	0.91469		46.5	1.27412	1.13486	0.899363		46.5	0.0388856	0.0835667	0.0160867
	47.5	1.3061	1.23813	0.89908		47.5	1.24286	1.13001	0.87939		47.5	1.21478	1.03351	0.89563		47.5	1.25458	1.13388	0.891367		47.5	0.0381912	0.0835807	0.0085851
	48.5	1.30624	1.2237	0.9122		48.5	1.26217	1.14439	0.88497		48.5	1.21198	1.03949	0.90037		48.5	1.26013	1.13586	0.89918		48.5	0.0385085	0.0754449	0.0111484
	49.5	1.30667	1.21557	0.89539		49.5	1.28894	1.15869	0.88767		49.5	1.22186	1.04671	0.89386		49.5	1.27249	1.14032	0.892307		49.5	0.0365252	0.0701495	0.00333759
	50.5	1.29626	1.20635	0.88872		50.5	1.25304	1.14969	0.88595		50.5	1.21189	1.02642	0.90083		50.5	1.25373	1.12749	0.891833		50.5	0.0344474	0.0751152	0.00646133
	51.5	1.30362	1.23235	0.89454		51.5	1.25643	1.16153	0.89131		51.5	1.20551	1.03737	0.88749		51.5	1.25519	1.14375	0.891113		51.5	0.0400629	0.080587	0.00288151
	52.5	1.30337	1.24039	0.88018		52.5	1.26156	1.1668	0.88501		52.5	1.20609	1.01874	0.87709		52.5	1.25701	1.14198	0.88076		52.5	0.0398447	0.0921749	0.00325923
	53.5	1.3226	1.2184	0.89325		53.5	1.25469	1.15578	0.87034		53.5	1.20791	1.01434	0.88631		53.5	1.26173	1.12951	0.8833		53.5	0.0470861	0.0853535	0.00959208
	54.5	1.32311	1.22478	0.89818		54.5	1.2648	1.15619	0.87067		54.5	1.19137	0.9957	0.88513		54.5	1.25976	1.12556	0.88466		54.5	0.0539006	0.0959973	0.0112358
	55.5	1.29866	1.22661	0.87501		55.5	1.26906	1.16229	0.87329		55.5	1.19361	1.00742	0.86308		55.5	1.25378	1.13211	0.87046		55.5	0.0442271	0.091994	0.00526548
	56.5	1.2962	1.25143	0.8849		56.5	1.2597	1.1565	0.88058		56.5	1.16268	1.00591	0.87885		56.5	1.23953	1.13795	0.881443		56.5	0.0563449	0.101088	0.00254423
	57.5	1.29526	1.26002	0.8744		57.5	1.27841	1.17553	0.87885		57.5	1.17742	0.98867	0.87208		57.5	1.25036	1.14141	0.87511		57.5	0.0520354	0.113376	0.00280907
	58.5	1.30679	1.24854	0.89106		58.5	1.262	1.17985	0.87568		58.5	1.18277	1.00119	0.85916		58.5	1.25052	1.14319	0.8753		58.5	0.0512776	0.104254	0.0130259
	59.5	1.297	1.25049	0.88185		59.5	1.25422	1.14639	0.87794		59.5	1.15796	0.98847	0.85261		59.5	1.23639	1.12845	0.8708		59.5	0.0581456	0.107719	0.0129609
	60.5	1.30609	1.23548	0.8881		60.5	1.27236	1.16587	0.87858		60.5	1.16971	0.97988	0.85029		60.5	1.24939	1.12708	0.872323		60.5	0.0579983	0.107894	0.0160574

## Sheet: Fig. 2d
	Replicate 1	cpTS/mC				Replicate 2	cpTS/mC				Replicate 3	cpTS/mC				Mean	cpTS/mC				S.D.	cpTS/mC
	Time (min)	0 mM	0.1 mM	1 mM		Time (min)	0 mM	0.1 mM	1 mM		Time (min)	0 mM	0.1 mM	1 mM		Time (min)	0 mM	0.1 mM	1 mM		Time (min)	0 mM	0.1 mM	1 mM
	0	0.60916	0.61914	0.61374		0	0.63247	0.61419	0.63154		0	0.54589	0.53825	0.53888		0	0.59584	0.590527	0.59472		0	0.0365795	0.0370204	0.040148
	1	0.61965	0.61666	0.61817		1	0.63488	0.63359	0.634		1	0.55728	0.56022	0.55451		1	0.603937	0.60349	0.602227		1	0.033572	0.0313675	0.0343541
	2	0.62414	0.62731	0.62714		2	0.63479	0.63684	0.65211		2	0.5514	0.55974	0.55088		2	0.603443	0.607963	0.610043		2	0.0370561	0.0343203	0.0430589
	3	0.62896	0.63394	0.62004		3	0.64434	0.66607	0.65088		3	0.54664	0.5592	0.54781		3	0.606647	0.619737	0.606243		3	0.0428932	0.0447705	0.0431943
	4	0.61917	0.64188	0.63425		4	0.64577	0.64418	0.6533		4	0.55457	0.55955	0.5518		4	0.606503	0.615203	0.613117		4	0.0382944	0.039364	0.0440494
	5.5	0.63484	0.64497	0.63295		5.5	0.64463	0.65315	0.66153		5.5	0.55903	0.55641	0.5554		5.5	0.612833	0.618177	0.616627		5.5	0.0382541	0.0438031	0.0448385
	6.5	0.64784	0.65356	0.63893		6.5	0.66677	0.66118	0.65615		6.5	0.56089	0.55809	0.55208		6.5	0.625167	0.624277	0.61572		6.5	0.0461028	0.0469043	0.0455461
	7.5	0.64348	0.65395	0.6357		7.5	0.65705	0.67211	0.66077		7.5	0.56676	0.56693	0.56435		7.5	0.62243	0.630997	0.620273		7.5	0.0397526	0.0459046	0.0408468
	8.5	0.64528	0.65004	0.64028		8.5	0.67653	0.65549	0.66726		8.5	0.56192	0.57218	0.55385		8.5	0.62791	0.625903	0.620463		8.5	0.0483746	0.0380532	0.0483734
	9.5	0.64534	0.64488	0.64349		9.5	0.67547	0.67239	0.6567		9.5	0.56387	0.56912	0.56265		9.5	0.628227	0.628797	0.620947		9.5	0.0471401	0.0436668	0.0415732
	10.5	0.65473	0.65794	0.64841		10.5	0.66477	0.65692	0.66545		10.5	0.56032	0.57083	0.56402		10.5	0.626607	0.628563	0.62596		10.5	0.0470506	0.0408258	0.0443472
	11.5	0.65021	0.65181	0.64899		11.5	0.6735	0.67987	0.67053		11.5	0.56991	0.57821	0.56732		11.5	0.631207	0.63663	0.628947		11.5	0.0443739	0.0428681	0.0444551
	12.5	0.65217	0.65365	0.65418		12.5	0.66684	0.67899	0.68793		12.5	0.57422	0.57488	0.56872		12.5	0.631077	0.63584	0.636943		12.5	0.0406474	0.0443292	0.0501703
	13.5	0.6624	0.6717	0.66083		13.5	0.68575	0.66982	0.68575		13.5	0.5748	0.57003	0.5717		13.5	0.640983	0.637183	0.639427		13.5	0.0477597	0.0474908	0.0489587
	14.5	0.6654	0.66612	0.66429		14.5	0.68193	0.66976	0.68828		14.5	0.58135	0.58175	0.57638		14.5	0.642893	0.63921	0.642983		14.5	0.0440378	0.0406575	0.0481032
	15.5	0.65961	0.67227	0.66116		15.5	0.68252	0.66989	0.68679		15.5	0.58259	0.577	0.58017		15.5	0.641573	0.63972	0.642707		15.5	0.0427434	0.0443604	0.0454412
	16.5	0.66749	0.66651	0.67316		16.5	0.67992	0.68322	0.69968		16.5	0.58182	0.58327	0.57423		16.5	0.643077	0.644333	0.649023		16.5	0.0436112	0.0437139	0.0539837
	17.5	0.67461	0.67786	0.67431		17.5	0.68358	0.69631	0.70062		17.5	0.58541	0.58497	0.58695		17.5	0.647867	0.653047	0.65396		17.5	0.0443151	0.0487232	0.0485854
	18.5	0.67711	0.66957	0.66478		18.5	0.69316	0.68902	0.69246		18.5	0.59037	0.58044	0.57549		18.5	0.653547	0.646343	0.644243		18.5	0.0451506	0.0472724	0.049912
	19.5	0.67979	0.67229	0.67575		19.5	0.69089	0.69138	0.68702		19.5	0.59464	0.58193	0.58541		19.5	0.655107	0.648533	0.649393		19.5	0.0429959	0.0477362	0.0454764
	20.5	0.68165	0.66674	0.66976		20.5	0.68472	0.68163	0.70744		20.5	0.58163	0.59734	0.58461		20.5	0.649333	0.64857	0.653937		20.5	0.0478899	0.0367316	0.0513782
	21.5	0.69887	0.67948	0.67783		21.5	0.69134	0.69738	0.69574		21.5	0.57931	0.58996	0.58182		21.5	0.656507	0.655607	0.651797		21.5	0.0546728	0.0469909	0.0500183
	22.5	0.68029	0.68019	0.6847		22.5	0.69483	0.69601	0.69585		22.5	0.59215	0.57878	0.59375		22.5	0.655757	0.65166	0.6581		22.5	0.0453667	0.0519371	0.0457294
	23.5	0.67959	0.6816	0.68413		23.5	0.69567	0.69986	0.69932		23.5	0.59761	0.59166	0.58792		23.5	0.657623	0.657707	0.657123		23.5	0.0429406	0.0472933	0.0493255
	24.5	0.68789	0.68975	0.68634		24.5	0.71263	0.70365	0.70418		24.5	0.58614	0.58561	0.58108		24.5	0.66222	0.65967	0.6572		24.5	0.0547366	0.0526749	0.0543155
	25.5	0.70067	0.67916	0.68034		25.5	0.70633	0.71037	0.7089		25.5	0.5922	0.59746	0.57461		25.5	0.6664	0.66233	0.654617		25.5	0.0525182	0.0476067	0.0577623
	26.5	0.67868	0.68296	0.69227		26.5	0.70633	0.68979	0.71146		26.5	0.58706	0.59751	0.59149		26.5	0.657357	0.656753	0.665073		26.5	0.0509728	0.0419841	0.0526178
	27.5	0.69954	0.69138	0.68965		27.5	0.69433	0.70629	0.71255		27.5	0.59971	0.59915	0.59204		27.5	0.664527	0.665607	0.664747		27.5	0.0458816	0.0473846	0.0522545
	28.5	0.69568	0.68856	0.6907		28.5	0.6971	0.69712	0.70802		28.5	0.59139	0.59368	0.59055		28.5	0.66139	0.659787	0.66309		28.5	0.0495009	0.0468749	0.0517786
	29.5	0.67615	0.69615	0.70009		29.5	0.6951	0.71686	0.70258		29.5	0.59359	0.59717	0.5914		29.5	0.654947	0.67006	0.66469		29.5	0.0440701	0.0522299	0.0518338
	30.5	0.69431	0.69228	0.6846		30.5	0.70261	0.69475	0.71089		30.5	0.5941	0.59337	0.60117		30.5	0.663673	0.660133	0.665553		30.5	0.0493123	0.0472196	0.0467739
	31.5	0.70554	0.68813	0.69935		31.5	0.70632	0.70016	0.71432		31.5	0.5953	0.59511	0.59094		31.5	0.669053	0.661133	0.668203		31.5	0.0521525	0.0469432	0.0549742
	32.5	0.69101	0.70332	0.70525		32.5	0.71118	0.71622	0.72855		32.5	0.59876	0.60664	0.59424		32.5	0.666983	0.675393	0.676013		32.5	0.0489389	0.0489004	0.0585997
	33.5	0.69549	0.69336	0.69985		33.5	0.7088	0.70856	0.70892		33.5	0.59856	0.59438	0.59598		33.5	0.667617	0.665433	0.66825		33.5	0.0491318	0.0506241	0.0512366
	34.5	0.69152	0.69359	0.70262		34.5	0.70246	0.71393	0.72506		34.5	0.59533	0.59647	0.59982		34.5	0.663103	0.667997	0.675833		34.5	0.0481307	0.0512541	0.0545247
	35.5	0.69549	0.68887	0.70466		35.5	0.70805	0.70624	0.72577		35.5	0.58813	0.59685	0.59273		35.5	0.66389	0.663987	0.674387		35.5	0.0538152	0.0479995	0.0583796
	36.5	0.70544	0.69711	0.69573		36.5	0.70923	0.72134	0.72124		36.5	0.59982	0.59765	0.59222		36.5	0.671497	0.672033	0.66973		36.5	0.0507067	0.0535191	0.0557885
	37.5	0.69779	0.68838	0.72117		37.5	0.72125	0.70841	0.71709		37.5	0.59745	0.59915	0.60086		37.5	0.672163	0.665313	0.679707		37.5	0.0536914	0.0474938	0.0557779
	38.5	0.69173	0.70297	0.70651		38.5	0.71411	0.70963	0.71593		38.5	0.59666	0.59073	0.59864		38.5	0.6675	0.667777	0.673693		38.5	0.0509179	0.054548	0.0532099
	39.5	0.71085	0.70872	0.70229		39.5	0.73084	0.72892	0.72329		39.5	0.60609	0.59987	0.60502		39.5	0.682593	0.67917	0.676867		39.5	0.0547081	0.0566767	0.0515216
	40.5	0.71386	0.70016	0.71269		40.5	0.71657	0.71518	0.72071		40.5	0.59749	0.59989	0.59195		40.5	0.675973	0.671743	0.675117		40.5	0.0555071	0.0511767	0.0588988
	41.5	0.70466	0.70593	0.70793		41.5	0.72998	0.7283	0.72286		41.5	0.59111	0.60496	0.59878		41.5	0.67525	0.67973	0.676523		41.5	0.0603873	0.0536533	0.0553097
	42.5	0.71094	0.704	0.71151		42.5	0.7231	0.71882	0.72392		42.5	0.60525	0.59705	0.60089		42.5	0.679763	0.67329	0.678773		42.5	0.0529222	0.0542483	0.0553044
	43.5	0.70896	0.69808	0.70602		43.5	0.72968	0.71466	0.72431		43.5	0.60423	0.59535	0.59508		43.5	0.680957	0.669363	0.675137		43.5	0.0549094	0.0527712	0.0570989
	44.5	0.69917	0.71098	0.72778		44.5	0.71848	0.71224	0.72306		44.5	0.5944	0.58915	0.60378		44.5	0.670683	0.67079	0.684873		44.5	0.0545135	0.0577305	0.057374
	45.5	0.70795	0.71306	0.71734		45.5	0.71445	0.72112	0.71564		45.5	0.59898	0.60212	0.60245		45.5	0.673793	0.678767	0.678477		45.5	0.0529675	0.0542972	0.0537635
	46.5	0.71222	0.71422	0.70702		46.5	0.71947	0.72185	0.73625		46.5	0.60107	0.60251	0.60107		46.5	0.677587	0.679527	0.681447		46.5	0.0541864	0.054548	0.0580741
	47.5	0.70746	0.70234	0.70727		47.5	0.71478	0.73565	0.73623		47.5	0.61349	0.60156	0.60496		47.5	0.678577	0.67985	0.68282		47.5	0.0461201	0.0570052	0.0563105
	48.5	0.70471	0.70211	0.71854		48.5	0.72618	0.71717	0.73628		48.5	0.60371	0.60052	0.60167		48.5	0.6782	0.673267	0.685497		48.5	0.0533967	0.0518058	0.0597152
	49.5	0.71402	0.71144	0.72153		49.5	0.71513	0.7247	0.7195		49.5	0.60399	0.60405	0.60912		49.5	0.677713	0.680063	0.683383		49.5	0.0521322	0.0540215	0.0525186
	50.5	0.70587	0.70936	0.71843		50.5	0.71734	0.71668	0.72915		50.5	0.60583	0.59453	0.60059		50.5	0.676347	0.673523	0.682723		50.5	0.0500822	0.0559366	0.0582417
	51.5	0.71154	0.71122	0.71526		51.5	0.72248	0.71118	0.73432		51.5	0.60607	0.60568	0.60259		51.5	0.68003	0.676027	0.684057		51.5	0.052488	0.0497426	0.0581288
	52.5	0.72375	0.71175	0.71794		52.5	0.71573	0.72007	0.72359		52.5	0.60251	0.6094	0.59255		52.5	0.680663	0.680407	0.678027		52.5	0.0553597	0.0503241	0.0604851
	53.5	0.69709	0.72375	0.71657		53.5	0.72791	0.72903	0.7388		53.5	0.59292	0.59269	0.60486		53.5	0.67264	0.681823	0.686743		53.5	0.0577577	0.0630636	0.0586072
	54.5	0.71445	0.71249	0.7152		54.5	0.71697	0.71513	0.74935		54.5	0.61263	0.59929	0.59857		54.5	0.68135	0.675637	0.687707		54.5	0.0486033	0.053996	0.0645526
	55.5	0.7066	0.71923	0.71153		55.5	0.73353	0.72533	0.73502		55.5	0.61249	0.59884	0.60374		55.5	0.684207	0.681133	0.68343		55.5	0.0518894	0.0582434	0.0571595
	56.5	0.70748	0.71806	0.71648		56.5	0.72043	0.72355	0.72516		56.5	0.604	0.60834	0.6044		56.5	0.677303	0.683317	0.682013		56.5	0.0521022	0.0530639	0.0549952
	57.5	0.72281	0.71364	0.71645		57.5	0.72111	0.73466	0.7327		57.5	0.60458	0.59708	0.61311		57.5	0.682833	0.681793	0.68742		57.5	0.0553378	0.0605129	0.0529622
	58.5	0.71672	0.7205	0.71506		58.5	0.71864	0.71861	0.73194		58.5	0.60448	0.6001	0.59857		58.5	0.679947	0.679737	0.681857		58.5	0.0533687	0.0563169	0.0592944
	59.5	0.70968	0.70451	0.71199		59.5	0.72585	0.72067	0.73517		59.5	0.59861	0.5988	0.60315		59.5	0.678047	0.67466	0.683437		59.5	0.0565568	0.0540453	0.0575546
	60.5	0.69543	0.71962	0.71327		60.5	0.736	0.72492	0.72994		60.5	0.60979	0.60454	0.60572		60.5	0.680407	0.683027	0.682977		60.5	0.0526087	0.0555406	0.055051

## Sheet: Fig. 2e
	Replicate 1	cpTS/mC				Replicate 2	cpTS/mC				Replicate 3	cpTS/mC				Mean	cpTS/mC				S.D.	cpTS/mC
	Time (min)	0 mM	0.1 mM	1 mM		Time (min)	0 mM	0.1 mM	1 mM		Time (min)	0 mM	0.1 mM	1 mM		Time (min)	0 mM	0.1 mM	1 mM		Time (min)	0 mM	0.1 mM	1 mM
	0	0.61053	0.60473	0.60436		0	0.61571	0.61006	0.60734		0	0.59355	0.601	0.58724		0	0.606597	0.605263	0.599647		0	0.00946466	0.00371791	0.00885679
	1	0.61375	0.62225	0.60282		1	0.61049	0.61507	0.61982		1	0.60836	0.60391	0.60075		1	0.610867	0.613743	0.607797		1	0.00221652	0.00754581	0.00854368
	2	0.61406	0.62603	0.61844		2	0.63405	0.60971	0.61834		2	0.60993	0.60961	0.6128		2	0.619347	0.615117	0.616527		2	0.0105327	0.007717	0.00263547
	3	0.6236	0.61694	0.61523		3	0.63685	0.623	0.62378		3	0.61599	0.61393	0.61632		3	0.62548	0.617957	0.618443		3	0.00861919	0.00377195	0.00379974
	4	0.6197	0.61308	0.61073		4	0.63344	0.62097	0.62331		4	0.61329	0.61343	0.61004		4	0.622143	0.615827	0.614693		4	0.00840567	0.00363969	0.00609941
	5.5	0.62846	0.62116	0.62503		5.5	0.63276	0.62638	0.62313		5.5	0.62851	0.62152	0.62415		5.5	0.62991	0.62302	0.624103		5.5	0.00201536	0.00238042	0.000776373
	6.5	0.63722	0.62458	0.61856		6.5	0.63515	0.63492	0.62483		6.5	0.62384	0.60655	0.60731		6.5	0.63207	0.622017	0.6169		6.5	0.00588053	0.011723	0.00724819
	7.5	0.62839	0.64167	0.62402		7.5	0.64354	0.6381	0.62316		7.5	0.62446	0.62224	0.61788		7.5	0.63213	0.634003	0.621687		7.5	0.00822607	0.00844465	0.00271452
	8.5	0.62268	0.62255	0.63385		8.5	0.6376	0.64082	0.63398		8.5	0.62972	0.62332	0.62261		8.5	0.63	0.628897	0.630147		8.5	0.00609428	0.00843693	0.00532949
	9.5	0.64473	0.63877	0.62117		9.5	0.63921	0.63712	0.63829		9.5	0.62635	0.63192	0.63603		9.5	0.636763	0.635937	0.63183		9.5	0.00770046	0.002919	0.00759402
	10.5	0.65566	0.64289	0.63913		10.5	0.64319	0.63987	0.64703		10.5	0.6346	0.62442	0.63512		10.5	0.644483	0.635727	0.640427		10.5	0.00864621	0.00808953	0.00494793
	11.5	0.65176	0.64688	0.64026		11.5	0.63808	0.65883	0.65931		11.5	0.63508	0.63262	0.6308		11.5	0.64164	0.64611	0.643457		11.5	0.00725997	0.010714	0.0118566
	12.5	0.64356	0.63946	0.64298		12.5	0.65678	0.65312	0.65535		12.5	0.63044	0.64426	0.63424		12.5	0.643593	0.645613	0.64419		12.5	0.0107533	0.00565818	0.00866049
	13.5	0.6414	0.64284	0.63719		13.5	0.65356	0.65967	0.65908		13.5	0.64206	0.63975	0.64211		13.5	0.645673	0.64742	0.646127		13.5	0.00558322	0.00875343	0.00937704
	14.5	0.65142	0.6451	0.64895		14.5	0.64453	0.65782	0.65746		14.5	0.63701	0.63724	0.64189		14.5	0.64432	0.64672	0.649433		14.5	0.00588473	0.00847948	0.00636561
	15.5	0.63792	0.64395	0.65144		15.5	0.64625	0.6761	0.67053		15.5	0.63962	0.62936	0.64726		15.5	0.641263	0.649803	0.65641		15.5	0.00359376	0.0195252	0.0101291
	16.5	0.65494	0.65354	0.64528		16.5	0.66407	0.65108	0.67596		16.5	0.64515	0.6347	0.63573		16.5	0.65472	0.64644	0.652323		16.5	0.00772562	0.00836196	0.0171624
	17.5	0.64939	0.64718	0.6613		17.5	0.66618	0.66253	0.67466		17.5	0.63775	0.63857	0.64798		17.5	0.651107	0.649427	0.661313		17.5	0.0116698	0.00990979	0.0108921
	18.5	0.65877	0.65962	0.65247		18.5	0.66512	0.6617	0.66765		18.5	0.64243	0.65461	0.63553		18.5	0.65544	0.658643	0.651883		18.5	0.00955774	0.00297573	0.0131195
	19.5	0.65825	0.64613	0.6611		19.5	0.66197	0.66875	0.66459		19.5	0.65056	0.64464	0.63653		19.5	0.656927	0.653173	0.654073		19.5	0.00475117	0.0110312	0.0124866
	20.5	0.66203	0.65761	0.6618		20.5	0.6709	0.66134	0.67102		20.5	0.64681	0.64034	0.65002		20.5	0.659913	0.653097	0.660947		20.5	0.00994794	0.00914796	0.00859442
	21.5	0.66632	0.66875	0.66638		21.5	0.66209	0.67291	0.67782		21.5	0.64971	0.65209	0.64992		21.5	0.659373	0.664583	0.664707		21.5	0.00704785	0.00899589	0.0114514
	22.5	0.66648	0.65877	0.66681		22.5	0.68485	0.66338	0.66859		22.5	0.63729	0.64234	0.63673		22.5	0.662873	0.65483	0.657377		22.5	0.0195831	0.00903006	0.0146175
	23.5	0.66651	0.67822	0.66426		23.5	0.6717	0.6801	0.66877		23.5	0.65876	0.64096	0.6519		23.5	0.665657	0.666427	0.661643		23.5	0.00531708	0.018024	0.00713136
	24.5	0.67232	0.66799	0.66684		24.5	0.66911	0.67701	0.67584		24.5	0.65112	0.64912	0.66334		24.5	0.664183	0.664707	0.668673		24.5	0.00932967	0.0116203	0.00526519
	25.5	0.67934	0.66836	0.6744		25.5	0.67974	0.6709	0.67829		25.5	0.64925	0.64981	0.64835		25.5	0.669443	0.663023	0.667013		25.5	0.0142798	0.0094006	0.0132922
	26.5	0.6705	0.67568	0.67448		26.5	0.67349	0.6755	0.68896		26.5	0.65277	0.65144	0.65362		26.5	0.665587	0.66754	0.672353		26.5	0.00914459	0.0113847	0.0145057
	27.5	0.67874	0.67332	0.66258		27.5	0.66911	0.6773	0.68162		27.5	0.65184	0.66522	0.64866		27.5	0.666563	0.671947	0.664287		27.5	0.0111285	0.00502634	0.0135099
	28.5	0.66608	0.66371	0.67805		28.5	0.66913	0.6811	0.68073		28.5	0.65276	0.65173	0.65041		28.5	0.662657	0.665513	0.66973		28.5	0.00710791	0.0120579	0.013705
	29.5	0.67655	0.67153	0.67756		29.5	0.67809	0.69498	0.66957		29.5	0.66159	0.65281	0.6594		29.5	0.672077	0.673107	0.668843		29.5	0.0074418	0.0172519	0.00743157
	30.5	0.67776	0.68039	0.67326		30.5	0.67456	0.67183	0.68804		30.5	0.65161	0.65439	0.65519		30.5	0.667977	0.66887	0.672163		30.5	0.0116465	0.0108188	0.0134334
	31.5	0.66127	0.67608	0.68582		31.5	0.68266	0.67592	0.68909		31.5	0.65465	0.6519	0.65642		31.5	0.666193	0.667967	0.67711		31.5	0.0119532	0.011361	0.0146908
	32.5	0.67753	0.68526	0.68385		32.5	0.68116	0.6802	0.68976		32.5	0.65287	0.64504	0.65523		32.5	0.67052	0.670167	0.67628		32.5	0.0125681	0.0178869	0.0150789
	33.5	0.68605	0.68004	0.67668		33.5	0.67272	0.68106	0.67581		33.5	0.66355	0.66543	0.65056		33.5	0.674107	0.67551	0.667683		33.5	0.00923777	0.00713979	0.0121132
	34.5	0.67819	0.69207	0.68351		34.5	0.68754	0.67925	0.69063		34.5	0.65871	0.65597	0.65975		34.5	0.674813	0.675763	0.677963		34.5	0.0120095	0.0149426	0.0132027
	35.5	0.69022	0.68149	0.6867		35.5	0.67987	0.67967	0.68282		35.5	0.65298	0.65792	0.65322		35.5	0.674357	0.673027	0.674247		35.5	0.0156951	0.0107078	0.0149522
	36.5	0.68426	0.6799	0.68876		36.5	0.68862	0.67887	0.68808		36.5	0.65675	0.65698	0.66104		36.5	0.676543	0.671917	0.679293		36.5	0.0141087	0.0105702	0.01291
	37.5	0.6756	0.68569	0.68964		37.5	0.67946	0.69361	0.69224		37.5	0.66161	0.66037	0.65645		37.5	0.672223	0.67989	0.679443		37.5	0.00766842	0.0141764	0.0162934
	38.5	0.68865	0.67849	0.69084		38.5	0.68269	0.68305	0.69231		38.5	0.6531	0.65723	0.66853		38.5	0.674813	0.672923	0.683893		38.5	0.0155452	0.0112519	0.0108801
	39.5	0.69838	0.67499	0.69469		39.5	0.68606	0.6701	0.69248		39.5	0.66313	0.65305	0.65987		39.5	0.682523	0.666047	0.682347		39.5	0.0146064	0.00940436	0.015919
	40.5	0.6861	0.67351	0.69747		40.5	0.68476	0.6911	0.69664		40.5	0.66185	0.64218	0.66182		40.5	0.67757	0.66893	0.68531		40.5	0.0111292	0.0202324	0.0166134
	41.5	0.69399	0.6828	0.6883		41.5	0.69521	0.69404	0.6854		41.5	0.64971	0.66135	0.66621		41.5	0.679637	0.679397	0.67997		41.5	0.0211672	0.0135609	0.00980155
	42.5	0.69178	0.68456	0.6913		42.5	0.68763	0.68786	0.70791		42.5	0.65018	0.65386	0.65227		42.5	0.67653	0.675427	0.683827		42.5	0.0187091	0.0153093	0.0233215
	43.5	0.68504	0.68315	0.69559		43.5	0.67783	0.68355	0.69987		43.5	0.64664	0.65299	0.65828		43.5	0.669837	0.67323	0.68458		43.5	0.0166645	0.0143128	0.0186788
	44.5	0.69098	0.68943	0.69801		44.5	0.68769	0.69021	0.69458		44.5	0.65071	0.6669	0.66665		44.5	0.67646	0.68218	0.686413		44.5	0.0182575	0.0108093	0.0140448
	45.5	0.68653	0.69946	0.69529		45.5	0.68219	0.67901	0.69355		45.5	0.6549	0.64262	0.6588		45.5	0.67454	0.673697	0.682547		45.5	0.0140001	0.023507	0.0168064
	46.5	0.69514	0.68975	0.6956		46.5	0.69526	0.69068	0.6939		46.5	0.65505	0.64341	0.66827		46.5	0.681817	0.674613	0.685923		46.5	0.018927	0.0220674	0.0125021
	47.5	0.70273	0.68655	0.69881		47.5	0.68807	0.68659	0.69072		47.5	0.65572	0.64965	0.6755		47.5	0.682173	0.674263	0.688343		47.5	0.0196395	0.0174043	0.00966352
	48.5	0.69782	0.684	0.69099		48.5	0.68947	0.68905	0.68716		48.5	0.65351	0.65171	0.65335		48.5	0.680267	0.67492	0.677167		48.5	0.0192245	0.0165409	0.0169134
	49.5	0.69643	0.68766	0.69871		49.5	0.69929	0.67981	0.69836		49.5	0.65149	0.64022	0.65922		49.5	0.682403	0.66923	0.68543		49.5	0.0218902	0.020762	0.0185338
	50.5	0.696	0.69594	0.70201		50.5	0.69454	0.68739	0.69356		50.5	0.64994	0.65068	0.66065		50.5	0.68016	0.678003	0.685407		50.5	0.0213771	0.0196333	0.0178423
	51.5	0.70589	0.68483	0.70066		51.5	0.69315	0.67904	0.6859		51.5	0.6455	0.6508	0.66276		51.5	0.681513	0.671557	0.683107		51.5	0.025991	0.0148663	0.0155982
	52.5	0.69153	0.69519	0.70382		52.5	0.70018	0.70193	0.69639		52.5	0.65419	0.64971	0.6584		52.5	0.681967	0.682277	0.686203		52.5	0.019956	0.0231919	0.0198925
	53.5	0.70268	0.69372	0.70747		53.5	0.68589	0.6962	0.69584		53.5	0.64809	0.64709	0.65271		53.5	0.678887	0.679003	0.68534		53.5	0.0228298	0.0225888	0.0235563
	54.5	0.69856	0.69899	0.705		54.5	0.6986	0.6833	0.68907		54.5	0.64162	0.65178	0.65552		54.5	0.679593	0.678023	0.683197		54.5	0.0268512	0.0196312	0.0206226
	55.5	0.69757	0.68848	0.69785		55.5	0.6925	0.67229	0.69388		55.5	0.65014	0.64255	0.65867		55.5	0.68007	0.667773	0.683467		55.5	0.0212647	0.0190209	0.0176086
	56.5	0.69662	0.68699	0.70306		56.5	0.69317	0.67856	0.69927		56.5	0.64701	0.66273	0.67158		56.5	0.678933	0.676093	0.691303		56.5	0.0226171	0.0100565	0.0140321
	57.5	0.69223	0.70568	0.70044		57.5	0.68358	0.69483	0.69722		57.5	0.64959	0.64232	0.66525		57.5	0.675133	0.680943	0.687637		57.5	0.0184038	0.0276677	0.0158843
	58.5	0.69549	0.68951	0.70301		58.5	0.69713	0.67868	0.69547		58.5	0.64711	0.65732	0.65204		58.5	0.67991	0.67517	0.683507		58.5	0.0232028	0.0133738	0.0224622
	59.5	0.69224	0.68873	0.70249		59.5	0.6895	0.67981	0.69724		59.5	0.63867	0.64219	0.65695		59.5	0.67347	0.670243	0.68556		59.5	0.0246327	0.0201682	0.0203435
	60.5	0.69685	0.69989	0.71146		60.5	0.69114	0.68075	0.6957		60.5	0.65272	0.643	0.66254		60.5	0.680237	0.674547	0.6899		60.5	0.0195964	0.0236358	0.0203883

## Sheet: Fig. 2f
	Replicate 1	cpTS/mC				Replicate 2	cpTS/mC				Replicate 3	cpTS/mC				Mean	cpTS/mC				S.D.	cpTS/mC
	Time (min)	0 mM	0.1 mM	1 mM		Time (min)	0 mM	0.1 mM	1 mM		Time (min)	0 mM	0.1 mM	1 mM		Time (min)	0 mM	0.1 mM	1 mM		Time (min)	0 mM	0.1 mM	1 mM
	0	1.13752	1.13633	1.13056		0	1.03711	0.9923	1.02108		0	0.94704	0.94614	0.93529		0	1.04056	1.02492	1.02898		0	0.0778013	0.0809991	0.079914
	1	1.29513	1.2667	1.25134		1	1.27121	1.2845	1.29912		1	1.07107	1.08627	1.11181		1	1.21247	1.21249	1.22076		1	0.100461	0.0895464	0.0794681
	2	1.30744	1.30164	1.29228		2	1.32407	1.33875	1.34155		2	1.1148	1.11012	1.13965		2	1.24877	1.25017	1.25783		2	0.0949741	0.100182	0.0859503
	3	1.27224	1.29645	1.30637		3	1.33292	1.33448	1.35038		3	1.09796	1.16804	1.15716		3	1.23437	1.26632	1.2713		3	0.099589	0.0712099	0.0826871
	4	1.2473	1.29422	1.29863		4	1.36447	1.35506	1.36675		4	1.0957	1.14421	1.1675		4	1.23582	1.2645	1.27763		4	0.110025	0.0886079	0.0826882
	5.5	0.94156	0.90631	0.88669		5.5	0.98029	0.95279	0.92725		5.5	0.89297	0.84122	0.83232		5.5	0.938273	0.900107	0.882087		5.5	0.0357239	0.045759	0.0388915
	6.5	1.17452	1.22403	0.91745		6.5	1.11386	1.14548	0.92535		6.5	1.01553	1.01182	0.82465		6.5	1.1013	1.12711	0.88915		6.5	0.0655119	0.0876028	0.0457223
	7.5	1.19865	1.27152	0.93655		7.5	1.24448	1.30444	0.94208		7.5	1.06868	1.10596	0.82927		7.5	1.1706	1.22731	0.902633		7.5	0.0744597	0.0868512	0.0519248
	8.5	1.23675	1.27572	0.98509		8.5	1.31664	1.3396	0.95752		8.5	1.09505	1.11486	1.01404		8.5	1.21615	1.24339	0.98555		8.5	0.0916293	0.0945543	0.0230765
	9.5	1.21669	1.28479	1.04338		9.5	1.32484	1.35236	0.98784		9.5	1.10165	1.12976	1.07773		9.5	1.21439	1.25564	1.03632		9.5	0.0911314	0.0931849	0.0370358
	10.5	1.2123	1.3018	1.08651		10.5	1.36	1.36894	1.07243		10.5	1.10055	1.12244	1.09931		10.5	1.22428	1.26439	1.08608		10.5	0.106258	0.104051	0.0109779
	11.5	1.23019	1.3186	1.09863		11.5	1.36841	1.34244	1.17213		11.5	1.08788	1.13167	1.08653		11.5	1.22883	1.26424	1.1191		11.5	0.11453	0.0942427	0.0378242
	12.5	1.20731	1.2875	1.0794		12.5	1.35797	1.36225	1.22395		12.5	1.12212	1.14803	1.08089		12.5	1.22913	1.26593	1.12808		12.5	0.0975141	0.0887754	0.0677931
	13.5	1.21319	1.26146	1.08842		13.5	1.35779	1.37783	1.2491		13.5	1.13865	1.1602	1.09809		13.5	1.23654	1.2665	1.1452		13.5	0.0909748	0.0889184	0.073572
	14.5	1.22048	1.25462	1.08099		14.5	1.35158	1.38295	1.25042		14.5	1.14821	1.19059	1.08836		14.5	1.24009	1.27605	1.13992		14.5	0.0841754	0.0799797	0.0781909
	15.5	1.19522	1.23159	1.08179		15.5	1.36911	1.36417	1.28976		15.5	1.16141	1.19962	1.11319		15.5	1.24191	1.26513	1.16158		15.5	0.0909946	0.07124	0.091539
	16.5	1.20837	1.23342	1.09375		16.5	1.37923	1.35739	1.27523		16.5	1.17849	1.20094	1.08916		16.5	1.25536	1.26392	1.15271		16.5	0.0884323	0.0674126	0.0866526
	17.5	1.20756	1.22474	1.10863		17.5	1.37851	1.35227	1.2525		17.5	1.17733	1.21127	1.10097		17.5	1.25447	1.26276	1.15403		17.5	0.0885759	0.0635316	0.0696966
	18.5	1.22242	1.2351	1.11168		18.5	1.33779	1.35793	1.25322		18.5	1.21018	1.20646	1.09721		18.5	1.2568	1.2665	1.15404		18.5	0.0574885	0.0657019	0.0703816
	19.5	1.20399	1.23985	1.12391		19.5	1.35912	1.3324	1.23331		19.5	1.19507	1.20355	1.10914		19.5	1.25273	1.2586	1.15545		19.5	0.0753195	0.0542479	0.0553822
	20.5	1.20497	1.22447	1.08976		20.5	1.31879	1.36773	1.24708		20.5	1.22236	1.22732	1.11173		20.5	1.24871	1.27317	1.14952		20.5	0.0500623	0.0668718	0.0695636
	21.5	1.19202	1.24813	1.12409		21.5	1.35244	1.3327	1.23053		21.5	1.23208	1.23029	1.13215		21.5	1.25885	1.27037	1.16226		21.5	0.0681713	0.0446694	0.0483885
	22.5	1.19834	1.24455	1.13565		22.5	1.33528	1.34628	1.22532		22.5	1.22465	1.23211	1.12062		22.5	1.25276	1.27431	1.16053		22.5	0.0593331	0.0511409	0.0462225
	23.5	1.19048	1.25252	1.14321		23.5	1.36102	1.33625	1.18868		23.5	1.22127	1.25055	1.13709		23.5	1.25759	1.27977	1.15633		23.5	0.0742084	0.0399431	0.0230133
	24.5	1.19841	1.2518	1.11733		24.5	1.33238	1.32982	1.15314		24.5	1.24179	1.22922	1.1352		24.5	1.25753	1.27028	1.13522		24.5	0.0558135	0.0430985	0.0146194
	25.5	1.16575	1.22435	1.14137		25.5	1.31758	1.33779	1.1708		25.5	1.22095	1.25774	1.14482		25.5	1.23476	1.27329	1.15233		25.5	0.0627488	0.0475996	0.013136
	26.5	1.20573	1.24872	1.15835		26.5	1.34662	1.35613	1.17184		26.5	1.22224	1.23772	1.14556		26.5	1.2582	1.28086	1.15858		26.5	0.062887	0.0534154	0.01073
	27.5	1.22395	1.2371	1.15844		27.5	1.35321	1.36153	1.13471		27.5	1.22556	1.25285	1.14319		27.5	1.26757	1.28383	1.14545		27.5	0.0605578	0.0553195	0.00981827
	28.5	1.20211	1.22454	1.14001		28.5	1.34378	1.3812	1.18461		28.5	1.24365	1.24398	1.13408		28.5	1.26318	1.28324	1.1529		28.5	0.0594624	0.0697213	0.0225527
	29.5	1.16506	1.19942	1.17702		29.5	1.32353	1.37066	1.17516		29.5	1.23736	1.24231	1.17224		29.5	1.24198	1.2708	1.17481		29.5	0.0647777	0.0727526	0.00196736
	30.5	1.20053	1.24679	1.16806		30.5	1.32249	1.35135	1.20574		30.5	1.23066	1.25462	1.14955		30.5	1.25123	1.28425	1.17445		30.5	0.0518704	0.0475521	0.0233802
	31.5	1.175	1.24335	1.1823		31.5	1.33382	1.33512	1.20934		31.5	1.23919	1.26148	1.17457		31.5	1.24934	1.27998	1.18874		31.5	0.0652338	0.0396839	0.0149066
	32.5	1.16491	1.22407	1.15391		32.5	1.33518	1.35694	1.22988		32.5	1.24226	1.2599	1.16852		32.5	1.24745	1.2803	1.1841		32.5	0.0696092	0.0561298	0.0329139
	33.5	1.1652	1.23198	1.1405		33.5	1.31394	1.36204	1.20544		33.5	1.25085	1.24129	1.18828		33.5	1.24333	1.27844	1.17807		33.5	0.0609552	0.0592385	0.0274764
	34.5	1.16796	1.23047	1.15145		34.5	1.36325	1.33213	1.23084		34.5	1.24427	1.25636	1.17326		34.5	1.25849	1.27299	1.18518		34.5	0.0803587	0.0431356	0.0334895
	35.5	1.16623	1.22871	1.1784		35.5	1.3234	1.35813	1.21863		35.5	1.22616	1.26519	1.17129		35.5	1.2386	1.28401	1.18944		35.5	0.0647642	0.0544856	0.0208435
	36.5	1.20778	1.22224	1.18236		36.5	1.34254	1.37523	1.22239		36.5	1.23859	1.26335	1.17448		36.5	1.26297	1.28694	1.19308		36.5	0.0576533	0.064647	0.0209758
	37.5	1.21076	1.25116	1.18283		37.5	1.34955	1.35975	1.23796		37.5	1.24127	1.28078	1.17738		37.5	1.26719	1.29723	1.19939		37.5	0.0595521	0.0458323	0.0273637
	38.5	1.22249	1.22943	1.16455		38.5	1.3615	1.38438	1.20381		38.5	1.2522	1.25538	1.19774		38.5	1.27873	1.28973	1.1887		38.5	0.0597708	0.0677609	0.0172555
	39.5	1.20133	1.22329	1.17651		39.5	1.36341	1.39348	1.2759		39.5	1.2565	1.28087	1.18175		39.5	1.27375	1.29921	1.21139		39.5	0.0672833	0.0706801	0.0456679
	40.5	1.21188	1.19066	1.20383		40.5	1.35777	1.35275	1.23864		40.5	1.23797	1.28138	1.20532		40.5	1.26921	1.27493	1.21593		40.5	0.0635231	0.06633	0.0160699
	41.5	1.2005	1.1797	1.18181		41.5	1.36983	1.39237	1.23664		41.5	1.25779	1.28749	1.19801		41.5	1.27604	1.28652	1.20549		41.5	0.0703229	0.0868249	0.0230001
	42.5	1.20452	1.17142	1.1872		42.5	1.34201	1.37784	1.24415		42.5	1.24752	1.28365	1.20925		42.5	1.26468	1.27764	1.21353		42.5	0.0574271	0.0843778	0.0234462
	43.5	1.20538	1.1492	1.18356		43.5	1.36607	1.36704	1.26271		43.5	1.26032	1.27646	1.21321		43.5	1.27726	1.26423	1.21983		43.5	0.0666856	0.0893521	0.0326498
	44.5	1.18646	1.15961	1.19204		44.5	1.3785	1.38253	1.25525		44.5	1.27317	1.29228	1.21296		44.5	1.27938	1.27814	1.22008		44.5	0.0785227	0.0915543	0.0262924
	45.5	1.16722	1.14812	1.19438		45.5	1.37637	1.37619	1.24873		45.5	1.25223	1.28374	1.20646		45.5	1.26527	1.26935	1.21652		45.5	0.0858818	0.0936635	0.0233014
	46.5	1.18519	1.14036	1.17435		46.5	1.35101	1.39084	1.25337		46.5	1.25284	1.26258	1.23083		46.5	1.26301	1.26459	1.21952		46.5	0.0680769	0.102268	0.0332369
	47.5	1.20362	1.1441	1.20204		47.5	1.34671	1.35316	1.25707		47.5	1.21795	1.27215	1.22024		47.5	1.25609	1.25647	1.22645		47.5	0.0643422	0.0860655	0.022891
	48.5	1.20115	1.15053	1.17354		48.5	1.36605	1.35879	1.26311		48.5	1.24518	1.2687	1.2123		48.5	1.27079	1.25934	1.21632		48.5	0.0697139	0.085279	0.0366769
	49.5	1.18073	1.1517	1.18577		49.5	1.37591	1.36516	1.27043		49.5	1.25579	1.28457	1.21143		49.5	1.27081	1.26714	1.22254		49.5	0.0803866	0.0880116	0.0354444
	50.5	1.18639	1.13638	1.18489		50.5	1.35149	1.39449	1.28614		50.5	1.24957	1.28593	1.23277		50.5	1.26248	1.27227	1.2346		50.5	0.0680175	0.105815	0.0413554
	51.5	1.15591	1.13525	1.1599		51.5	1.36301	1.38435	1.27046		51.5	1.24073	1.27831	1.21175		51.5	1.25322	1.26597	1.21404		51.5	0.085008	0.102068	0.0451649
	52.5	1.1758	1.13461	1.1845		52.5	1.37373	1.37891	1.27612		52.5	1.26452	1.27276	1.23301		52.5	1.27135	1.26209	1.23121		52.5	0.0809488	0.10002	0.0374254
	53.5	1.1653	1.13606	1.20664		53.5	1.36671	1.39797	1.27248		53.5	1.2529	1.28805	1.23467		53.5	1.26164	1.27403	1.23793		53.5	0.082457	0.107383	0.0269777
	54.5	1.1522	1.10572	1.17894		54.5	1.34475	1.39447	1.26299		54.5	1.23366	1.26471	1.22519		54.5	1.24354	1.25497	1.22237		54.5	0.0789178	0.118083	0.034371
	55.5	1.18465	1.12514	1.16895		55.5	1.36643	1.41378	1.27033		55.5	1.24436	1.27445	1.21996		55.5	1.26515	1.27112	1.21975		55.5	0.075653	0.11786	0.0413885
	56.5	1.16234	1.11455	1.16501		56.5	1.36146	1.39621	1.2756		56.5	1.24472	1.27873	1.22118		56.5	1.25617	1.26316	1.2206		56.5	0.0816928	0.115513	0.0451501
	57.5	1.18936	1.12773	1.17732		57.5	1.35677	1.41125	1.28174		57.5	1.24514	1.25621	1.22383		57.5	1.26376	1.26506	1.22763		57.5	0.0696011	0.115916	0.0427139
	58.5	1.17229	1.13396	1.14959		58.5	1.35805	1.42552	1.29399		58.5	1.23851	1.27423	1.23472		58.5	1.25628	1.2779	1.2261		58.5	0.0768705	0.119057	0.0592653
	59.5	1.1577	1.11859	1.15972		59.5	1.38678	1.42936	1.26968		59.5	1.2438	1.27342	1.22586		59.5	1.26276	1.27379	1.21842		59.5	0.0944776	0.126872	0.0451982
	60.5	1.16492	1.12339	1.15685		60.5	1.38757	1.40608	1.26566		60.5	1.25602	1.28183	1.22679		60.5	1.2695	1.27043	1.21643		60.5	0.0913951	0.115689	0.0450211

## Sheet: Fig. 2g
	Replicate 1	cpTS/mC				Replicate 2	cpTS/mC				Replicate 3	cpTS/mC				Mean	cpTS/mC				S.D.	cpTS/mC
	Time (min)	0 mM	0.1 mM	1 mM		Time (min)	0 mM	0.1 mM	1 mM		Time (min)	0 mM	0.1 mM	1 mM		Time (min)	0 mM	0.1 mM	1 mM		Time (min)	0 mM	0.1 mM	1 mM
	0	1.24932	1.26668	1.24647		0	1.29688	1.27137	1.25447		0	1.24181	1.17778	1.22269		0	1.26267	1.23861	1.24121		0	0.0243836	0.0430559	0.0134967
	1	1.30345	1.31676	1.33137		1	1.3294	1.33541	1.33315		1	1.32924	1.3251	1.30706		1	1.3207	1.32576	1.32386		1	0.0121954	0.00762798	0.0119016
	2	1.34298	1.33857	1.33809		2	1.36256	1.3557	1.34488		2	1.35242	1.32426	1.32987		2	1.35265	1.33951	1.33761		2	0.0079952	0.0128525	0.00613707
	3	1.31298	1.32526	1.32349		3	1.3547	1.38275	1.37371		3	1.35955	1.34336	1.32916		3	1.34241	1.35046	1.34212		3	0.0209041	0.0240007	0.0224571
	4	1.3095	1.32959	1.31031		4	1.36517	1.34756	1.37606		4	1.35287	1.32818	1.33329		4	1.34251	1.33511	1.33989		4	0.0238779	0.00882228	0.0272446
	5.5	0.88517	1.17441	0.9204		5.5	0.91715	0.82432	0.82235		5.5	0.9031	0.84302	0.80473		5.5	0.901807	0.94725	0.84916		5.5	0.0130878	0.160808	0.0508853
	6.5	1.26199	1.21844	0.8448		6.5	1.25178	1.20656	0.76751		6.5	1.29898	1.27183	0.78483		6.5	1.27092	1.23228	0.799047		6.5	0.0202768	0.0283858	0.0331162
	7.5	1.29254	1.27051	0.91518		7.5	1.31884	1.26707	0.78995		7.5	1.33553	1.34183	1.0613		7.5	1.31564	1.29314	0.922143		7.5	0.0176962	0.03446	0.110888
	8.5	1.30058	1.29982	0.99362		8.5	1.32961	1.30266	0.82195		8.5	1.37255	1.37796	1.08461		8.5	1.33425	1.32681	0.966727		8.5	0.029564	0.0361847	0.108904
	9.5	1.30297	1.33378	1.01901		9.5	1.32431	1.32675	0.93813		9.5	1.36063	1.35649	1.06653		9.5	1.3293	1.33901	1.00789		9.5	0.0238029	0.0126913	0.0530055
	10.5	1.32074	1.31659	1.03146		10.5	1.31802	1.30087	1.00274		10.5	1.36787	1.36445	1.05684		10.5	1.33554	1.3273	1.03035		10.5	0.0228854	0.0270393	0.0221003
	11.5	1.28409	1.32541	1.05276		11.5	1.34765	1.33393	1.0111		11.5	1.34755	1.36863	1.0688		11.5	1.32643	1.34266	1.04422		11.5	0.0299389	0.0186924	0.0243176
	12.5	1.31132	1.33088	1.05187		12.5	1.35053	1.33297	1.02796		12.5	1.35653	1.35321	1.04952		12.5	1.33946	1.33902	1.04312		12.5	0.0200482	0.0100701	0.0107602
	13.5	1.29682	1.31819	1.02979		13.5	1.34216	1.31575	1.03849		13.5	1.35651	1.3588	1.0663		13.5	1.33183	1.33091	1.04486		13.5	0.0254395	0.019744	0.0155709
	14.5	1.31083	1.3131	1.03595		14.5	1.33909	1.31024	1.04977		14.5	1.35587	1.32466	1.07029		14.5	1.33526	1.316	1.052		14.5	0.0185855	0.00623386	0.0141079
	15.5	1.28932	1.29955	1.04151		15.5	1.34551	1.33288	1.04288		15.5	1.37124	1.3272	1.09025		15.5	1.33536	1.31988	1.05821		15.5	0.0342056	0.014559	0.0226602
	16.5	1.28354	1.30562	0.99996		16.5	1.32955	1.31978	1.04453		16.5	1.37811	1.3195	1.06806		16.5	1.3304	1.31497	1.03752		16.5	0.0386127	0.00661008	0.0282405
	17.5	1.29193	1.29793	1.01692		17.5	1.34849	1.30139	1.02218		17.5	1.35522	1.34983	1.09448		17.5	1.33188	1.31638	1.04453		17.5	0.0283822	0.0236925	0.0353876
	18.5	1.29015	1.29794	1.0127		18.5	1.3383	1.29116	1.0081		18.5	1.35881	1.36291	1.09511		18.5	1.32909	1.31734	1.03864		18.5	0.0287775	0.0323439	0.0399768
	19.5	1.31229	1.26954	0.99066		19.5	1.32269	1.27643	1.00155		19.5	1.35875	1.34955	1.06895		19.5	1.33124	1.29851	1.02039		19.5	0.0199082	0.0362025	0.0346261
	20.5	1.29919	1.2696	0.98491		20.5	1.33845	1.26622	0.99407		20.5	1.3541	1.35732	1.09986		20.5	1.33058	1.29771	1.02628		20.5	0.0230973	0.0421709	0.0521631
	21.5	1.29551	1.27659	0.97187		21.5	1.33734	1.27741	1.00344		21.5	1.3746	1.36363	1.08179		21.5	1.33582	1.30588	1.01903		21.5	0.0323063	0.0408391	0.0462094
	22.5	1.30196	1.26471	0.98663		22.5	1.35528	1.28876	0.98763		22.5	1.38809	1.37149	1.09588		22.5	1.34844	1.30832	1.02338		22.5	0.0354932	0.0457343	0.0512669
	23.5	1.31149	1.2949	0.98489		23.5	1.3251	1.27182	0.96904		23.5	1.37455	1.36713	1.13918		23.5	1.33705	1.31128	1.03104		23.5	0.0270947	0.0405981	0.0767422
	24.5	1.31562	1.29578	0.9824		24.5	1.3259	1.28973	0.96607		24.5	1.4022	1.4059	1.13705		24.5	1.34791	1.33047	1.02851		24.5	0.0386199	0.0533942	0.0770407
	25.5	1.30338	1.26312	0.999		25.5	1.3414	1.27823	0.9851		25.5	1.39687	1.36226	1.14291		25.5	1.34722	1.3012	1.04234		25.5	0.0383881	0.043612	0.0713421
	26.5	1.31148	1.30177	0.97765		26.5	1.33623	1.30352	0.9965		26.5	1.38667	1.39159	1.14097		26.5	1.34479	1.33229	1.03837		26.5	0.0312877	0.0419352	0.0729538
	27.5	1.28371	1.29655	0.97878		27.5	1.3324	1.31152	0.97545		27.5	1.39886	1.37886	1.14374		27.5	1.33832	1.32898	1.03266		27.5	0.047196	0.0357984	0.0785595
	28.5	1.32168	1.2589	0.97614		28.5	1.3125	1.3066	0.98341		28.5	1.40998	1.40297	1.14271		28.5	1.34805	1.32282	1.03409		28.5	0.0439489	0.0599246	0.0768656
	29.5	1.31782	1.28105	1.01422		29.5	1.33379	1.29448	1.00461		29.5	1.40741	1.4019	1.15758		29.5	1.35301	1.32581	1.0588		29.5	0.0390175	0.0540824	0.0699557
	30.5	1.30508	1.29632	0.9952		30.5	1.32746	1.26427	1.01548		30.5	1.42228	1.38006	1.17908		30.5	1.35161	1.31355	1.06325		30.5	0.0508019	0.0488159	0.0823192
	31.5	1.29765	1.25352	0.98723		31.5	1.3247	1.27628	0.99968		31.5	1.39805	1.41051	1.17837		31.5	1.34013	1.31344	1.05509		31.5	0.042416	0.0692673	0.0873178
	32.5	1.29535	1.29314	1.00214		32.5	1.34979	1.30494	0.99875		32.5	1.39816	1.40022	1.19103		32.5	1.34777	1.33277	1.06397		32.5	0.0419964	0.0479394	0.0898533
	33.5	1.31304	1.28957	1.01024		33.5	1.31618	1.28307	1.00391		33.5	1.39722	1.3895	1.21345		33.5	1.34215	1.32071	1.07587		33.5	0.0389638	0.0487119	0.0973204
	34.5	1.31328	1.27575	1.00501		34.5	1.31285	1.29004	0.99046		34.5	1.41592	1.38777	1.2012		34.5	1.34735	1.31785	1.06556		34.5	0.0484866	0.0497816	0.0960981
	35.5	1.29815	1.2576	1.00673		35.5	1.31195	1.25141	0.98908		35.5	1.39889	1.4199	1.22003		35.5	1.33633	1.30964	1.07195		35.5	0.0445939	0.0780089	0.104958
	36.5	1.31176	1.28528	0.99421		36.5	1.28275	1.29335	0.98572		36.5	1.38829	1.40019	1.20273		36.5	1.3276	1.32627	1.06089		36.5	0.0445186	0.0523707	0.100358
	37.5	1.27833	1.259	0.97529		37.5	1.29822	1.24637	0.97359		37.5	1.39018	1.41672	1.19068		37.5	1.32224	1.30736	1.04652		37.5	0.0487199	0.0774986	0.101939
	38.5	1.26166	1.2745	0.99008		38.5	1.3205	1.25948	0.99032		38.5	1.39197	1.40527	1.20322		38.5	1.32471	1.31308	1.06121		38.5	0.0532821	0.0654736	0.100419
	39.5	1.24505	1.26276	1.00425		39.5	1.30095	1.26718	0.9861		39.5	1.40568	1.4017	1.23294		39.5	1.31723	1.31055	1.07443		39.5	0.0665793	0.0644804	0.112328
	40.5	1.28085	1.27104	0.97714		40.5	1.33703	1.28937	1.00309		40.5	1.41047	1.38859	1.23812		40.5	1.34278	1.31633	1.07278		40.5	0.0530733	0.0516383	0.11739
	41.5	1.26147	1.26018	0.97845		41.5	1.3317	1.27685	1.01318		41.5	1.41108	1.42687	1.23744		41.5	1.33475	1.3213	1.07636		41.5	0.0611161	0.0749588	0.114782
	42.5	1.25743	1.23328	0.97833		42.5	1.31054	1.27532	1.00032		42.5	1.43097	1.40756	1.25211		42.5	1.33298	1.30539	1.07692		42.5	0.0726026	0.074258	0.124203
	43.5	1.24514	1.24201	1.01123		43.5	1.31639	1.27027	1.00224		43.5	1.41402	1.42665	1.26191		43.5	1.32518	1.31298	1.09179		43.5	0.0692248	0.0812029	0.120347
	44.5	1.24984	1.24972	0.99158		44.5	1.31891	1.28086	1.00603		44.5	1.39541	1.40506	1.25579		44.5	1.32139	1.31188	1.08447		44.5	0.0594545	0.0671034	0.121287
	45.5	1.23576	1.25571	0.9949		45.5	1.32129	1.26719	0.99298		45.5	1.41546	1.41281	1.28294		45.5	1.32417	1.3119	1.09027		45.5	0.0733905	0.0715055	0.136238
	46.5	1.24182	1.25395	0.97178		46.5	1.30804	1.25806	0.99089		46.5	1.37388	1.39449	1.26971		46.5	1.30791	1.30217	1.07746		46.5	0.0539133	0.065304	0.136165
	47.5	1.22564	1.253	0.99858		47.5	1.31357	1.25592	0.97804		47.5	1.3828	1.397	1.27549		47.5	1.30734	1.30197	1.08404		47.5	0.0643115	0.0672046	0.135637
	48.5	1.22204	1.24087	0.98519		48.5	1.29848	1.25013	1.00147		48.5	1.41875	1.37774	1.24374		48.5	1.31309	1.28958	1.0768		48.5	0.0809683	0.0624531	0.118231
	49.5	1.22006	1.25246	1.00458		49.5	1.29565	1.26566	0.98068		49.5	1.39757	1.3939	1.26903		49.5	1.30443	1.30401	1.08476		49.5	0.0727334	0.0637922	0.130661
	50.5	1.19999	1.24587	0.97067		50.5	1.30757	1.29783	1.01036		50.5	1.37219	1.39999	1.26738		50.5	1.29325	1.31456	1.0828		50.5	0.0710258	0.0640221	0.131517
	51.5	1.17296	1.25019	0.97114		51.5	1.292	1.25387	1.01157		51.5	1.39299	1.38751	1.27093		51.5	1.28598	1.29719	1.08455		51.5	0.0899276	0.0638836	0.132822
	52.5	1.177	1.25701	0.9781		52.5	1.27179	1.26244	0.99964		52.5	1.39705	1.38996	1.28261		52.5	1.28195	1.30314	1.08678		52.5	0.0901217	0.0614334	0.138749
	53.5	1.16379	1.26634	1.00939		53.5	1.31162	1.27042	1.00935		53.5	1.40243	1.38024	1.29481		53.5	1.29261	1.30567	1.10452		53.5	0.098347	0.0527576	0.134558
	54.5	1.18547	1.24223	0.98114		54.5	1.29938	1.26827	0.99772		54.5	1.3963	1.36619	1.27457		54.5	1.29372	1.29223	1.08448		54.5	0.0861641	0.0533672	0.134587
	55.5	1.21422	1.22126	0.98307		55.5	1.30643	1.26224	1.01254		55.5	1.37975	1.36681	1.27877		55.5	1.30013	1.28344	1.09146		55.5	0.0677239	0.0612817	0.132993
	56.5	1.25188	1.2025	0.96984		56.5	1.29013	1.25825	1.01496		56.5	1.39235	1.36017	1.27364		56.5	1.31145	1.27364	1.08615		56.5	0.0592957	0.0652819	0.133851
	57.5	1.24628	1.1916	0.94891		57.5	1.30232	1.2553	1.00937		57.5	1.37869	1.32862	1.26477		57.5	1.3091	1.25851	1.07435		57.5	0.0542681	0.0559841	0.136891
	58.5	1.27659	1.21254	0.92045		58.5	1.29814	1.23596	1.02245		58.5	1.38891	1.35229	1.24778		58.5	1.32121	1.26693	1.06356		58.5	0.0486705	0.0611112	0.136757
	59.5	1.18368	1.21875	0.96168		59.5	1.31241	1.24125	1.02831		59.5	1.36612	1.34449	1.24825		59.5	1.2874	1.26816	1.07941		59.5	0.076551	0.0547472	0.122445
	60.5	1.20863	1.22781	0.93547		60.5	1.26857	1.22658	1.0169		60.5	1.36588	1.34009	1.23814		60.5	1.28103	1.26483	1.0635		60.5	0.0647985	0.0532216	0.127883

[truncated: 89 more sheets: Fig. 2i_HyPer7, Fig. 2i NAPstar, Fig. 3, Fig. 4b-e, Fig. 4f-i, Fig. 4j, Fig. 5b, Fig. 5c, Fig. 5d, Fig. 5e, Fig. 6b-f, Fig. 7b, Fig. 7c, Fig. 7d, Fig. 7e, Fig. 7f, Fig. 7g, Fig. 7h&i, Fig. 7j, Supp Fig. 1a …]
